# Supplementary material for: [μ-1,4-Bis(diphenyl­phosphino­yl)butane-κ2 O:O′]bis­[cyclo­pentyl­diphen­yl(trifluoro­acetato-κO)tin(IV)]
Source: Acta Crystallogr Sect E Struct Rep Online. 2008 May 10;64(Pt 6):m790. doi: 10.1107/S1600536808013202 (PMC2961610; doi:10.1107/S1600536808013202)
Supplement: Supplementary file 2 [file e-64-0m790-Isup2.hkl]

# 
# h,k,l, Fc-squared, Fo-squared, sigma(Fo-squared) and status flag 
# 
data_I
_shelx_title '  C2/c' 
_shelx_refln_list_code          4 
_shelx_F_calc_maximum      679.07 
_exptl_crystal_F_000      2776.00 
_reflns_d_resolution_high  0.7481 
 
loop_ 
 _symmetry_equiv_pos_as_xyz 
 'x, y, z' 
 '-x, y, -z+1/2' 
 'x+1/2, y+1/2, z' 
 '-x+1/2, y+1/2, -z+1/2' 
 '-x, -y, -z' 
 'x, -y, z-1/2' 
 '-x+1/2, -y+1/2, -z' 
 'x+1/2, -y+1/2, z-1/2' 
 
_cell_length_a    17.3833 
_cell_length_b    12.9181 
_cell_length_c    28.2447 
_cell_angle_alpha  90.000 
_cell_angle_beta  110.990 
_cell_angle_gamma  90.000 
 
_shelx_F_squared_multiplier     1.000 
 
loop_ 
 _refln_index_h 
 _refln_index_k 
 _refln_index_l 
 _refln_F_squared_calc 
 _refln_F_squared_meas 
 _refln_F_squared_sigma 
 _refln_observed_status 
   2   0   0    70363.77    62355.68   1105.73 o 
   4   0   0    74792.16    74411.79   1353.84 o 
   6   0   0   191824.34   199934.66   3421.63 o 
   8   0   0      865.47      532.51    121.12 o 
  10   0   0    43950.78    41513.08   1041.49 o 
  12   0   0    52021.46    52453.65   1301.87 o 
  14   0   0      103.33      200.06    152.01 o 
  16   0   0    14270.45    14042.41    505.86 o 
  18   0   0     2551.60     2833.21    444.25 o 
  20   0   0     1069.99      331.47    276.06 o 
   1   1   0    86831.13    38423.42    713.45 o 
   3   1   0    69599.13    73870.55    767.77 o 
   5   1   0    97628.52   100181.44   1125.26 o 
   7   1   0    32433.77    32620.50    554.97 o 
   9   1   0     3045.22     2399.34    152.81 o 
  11   1   0    60195.34    62657.75   2272.33 o 
  13   1   0     5854.84     6102.26    240.13 o 
  15   1   0    31649.10    31159.48    606.19 o 
  17   1   0    12786.33    12555.72    427.39 o 
  19   1   0      104.35      162.63    163.69 o 
  21   1   0     9887.73    10046.14    557.18 o 
   0   2   0     5249.48     5510.86    168.23 o 
   4   2   0    84119.39    87590.85    850.74 o 
   6   2   0     6056.00     5487.24    122.20 o 
   8   2   0     1395.62     1589.10    103.22 o 
  10   2   0    25629.27    26846.23    460.49 o 
  12   2   0    11594.67    12068.90    317.33 o 
  14   2   0    25372.08    25921.87    455.24 o 
  16   2   0    46879.77    45300.89   1565.26 o 
  18   2   0     5254.33     5692.07    301.33 o 
  20   2   0     3393.52     3968.17    379.86 o 
   1   3   0   179587.48   188026.66   1425.16 o 
   5   3   0    21954.02    19607.09    208.99 o 
   7   3   0    34135.13    35120.07    370.38 o 
   9   3   0     3191.83     2536.72    171.32 o 
  11   3   0    54906.86    53655.15    576.25 o 
  13   3   0     9840.56     9709.54    263.70 o 
  15   3   0     9111.79     8810.37    470.24 o 
  17   3   0    10861.04    11635.21    412.41 o 
  19   3   0       62.55        3.69     98.88 o 
  21   3   0     4049.16     4239.59    412.60 o 
   0   4   0   224545.56   229795.02   2491.15 o 
   2   4   0    35142.96    35558.16    265.97 o 
   4   4   0    30991.72    31531.67    287.06 o 
   6   4   0    63961.43    63411.13    558.32 o 
   8   4   0     5468.46     5916.78    201.80 o 
  10   4   0    36694.18    35186.02    409.77 o 
  12   4   0    31814.51    32459.63    605.06 o 
  14   4   0     3934.52     3412.75    297.25 o 
  16   4   0    19860.96    20532.96    546.44 o 
  18   4   0     3079.45     3180.41    266.64 o 
  20   4   0      349.40      343.20    167.04 o 
   1   5   0    57613.80    58778.83    431.38 o 
   3   5   0       43.18       95.86     19.26 o 
   5   5   0    31841.84    31390.77    306.75 o 
   7   5   0    10179.24    10401.17    189.02 o 
   9   5   0     5388.53     5338.18    154.41 o 
  11   5   0    34992.23    34839.59    608.67 o 
  13   5   0        2.28      -60.71     60.71 o 
  15   5   0     8071.23     8139.72    609.01 o 
  17   5   0     9433.96     9247.90    679.62 o 
  19   5   0     2506.22     2843.61    269.43 o 
   0   6   0     4849.44     5692.40    130.06 o 
   2   6   0    20314.01    21682.63    208.67 o 
   4   6   0    17054.65    17735.91    180.80 o 
   6   6   0      234.30      323.36     45.36 o 
   8   6   0       32.26       52.61     37.03 o 
  10   6   0    15218.22    15083.92    279.51 o 
  12   6   0     5281.69     5510.02    229.22 o 
  14   6   0     9347.54     9794.44    317.22 o 
  16   6   0    14651.25    14684.79    413.14 o 
  18   6   0      106.91      301.55    129.80 o 
  20   6   0     2323.76     3030.53    252.16 o 
   1   7   0     2757.62     3134.68     94.56 o 
   3   7   0      268.20      600.68     45.04 o 
   5   7   0     5564.76     5290.70     97.49 o 
   7   7   0    12689.03    13506.74    209.81 o 
   9   7   0     8792.85     9114.22    201.18 o 
  11   7   0     1830.80     1885.34    157.96 o 
  13   7   0     3952.31     3783.81    230.25 o 
  15   7   0     2819.14     2764.11    209.30 o 
  17   7   0     2288.98     2199.27    209.16 o 
  19   7   0      350.19      162.75    108.71 o 
   0   8   0    36677.26    37878.88    446.72 o 
   2   8   0      356.94      691.26     53.75 o 
   4   8   0     1150.09     1291.55     72.14 o 
   6   8   0     9739.93     9584.29    180.65 o 
   8   8   0      300.17      495.92     65.36 o 
  10   8   0     1891.59     1900.08    141.43 o 
  12   8   0     1062.36     1148.71    145.65 o 
  14   8   0     1248.85     1490.48    168.53 o 
  16   8   0      466.60      292.20    128.61 o 
  18   8   0     1570.74     1412.51    191.19 o 
   1   9   0       14.14       20.69     28.59 o 
   3   9   0     2070.71     2177.37     82.51 o 
   5   9   0      118.02      231.43     46.47 o 
   7   9   0    11137.93    11967.93    216.58 o 
   9   9   0     4969.34     4692.63    196.49 o 
  11   9   0     7053.74     6888.57    244.15 o 
  13   9   0      344.22      539.72    125.48 o 
  15   9   0     2089.78     2159.75    204.01 o 
  17   9   0     1732.10     1864.63    207.70 o 
   0  10   0      907.61      781.47     86.09 o 
   2  10   0      114.10      145.22     40.58 o 
   4  10   0       28.58       77.25     44.45 o 
   6  10   0        0.67       30.73     47.68 o 
   8  10   0      310.23      202.20     86.82 o 
  10  10   0     1543.88     1579.03    148.64 o 
  12  10   0     3178.98     3078.93    293.22 o 
  14  10   0       92.10      126.70    112.88 o 
  16  10   0       30.18       35.78    116.43 o 
   1  11   0      844.74     1003.30     69.52 o 
   3  11   0      433.40      604.57     68.71 o 
   5  11   0      647.00      719.48     76.49 o 
   7  11   0      387.76      562.96     87.25 o 
   9  11   0        8.63      236.83     94.37 o 
  11  11   0     5337.91     5620.75    243.96 o 
  13  11   0        0.88       55.07    115.08 o 
  15  11   0     3748.43     3959.76    273.60 o 
   0  12   0     4536.89     4410.05    172.51 o 
   2  12   0       55.60       93.11     50.71 o 
   4  12   0     2866.82     3062.92    140.64 o 
   6  12   0     1006.84     1312.95    135.59 o 
   8  12   0     1280.11     1402.39    166.23 o 
  10  12   0     4990.89     4787.49    235.19 o 
  12  12   0     2218.05     2059.69    186.31 o 
  14  12   0        5.76      -33.31    137.80 o 
   1  13   0     5838.43     5580.70    189.02 o 
   3  13   0     1355.53     1293.94    108.48 o 
   5  13   0    13401.35    12712.27    297.96 o 
   7  13   0     1113.61     1352.92    150.41 o 
   9  13   0      813.39     1157.70    160.54 o 
  11  13   0     8013.14     7867.01    298.68 o 
  13  13   0      192.60      372.76    143.60 o 
   0  14   0     2189.65     1904.62    201.75 o 
   2  14   0      241.81      233.11     72.17 o 
   4  14   0     5515.37     5201.47    204.16 o 
   6  14   0     2374.37     2270.04    178.62 o 
   8  14   0      788.18      538.39    127.18 o 
  10  14   0     3949.02     4276.37    246.30 o 
  12  14   0     2816.89     2752.79    254.73 o 
   1  15   0     9492.04     9325.13    279.08 o 
   3  15   0      665.15      641.38    126.16 o 
   5  15   0     3272.09     3342.10    190.10 o 
   7  15   0      293.30      380.05    106.37 o 
   9  15   0     4079.94     4726.79    307.68 o 
   0  16   0    23244.19    24352.47    647.10 o 
   2  16   0     4860.03     5346.26    257.23 o 
   4  16   0     9554.07     9359.82    318.97 o 
   6  16   0    14443.59    14694.18    406.63 o 
   8  16   0      366.13      404.86    136.43 o 
   1  17   0     9289.38     9364.80    389.41 o 
   3  17   0     1130.34     1033.15    161.88 o 
 -21   1   1      956.30     1369.98    275.98 o 
 -19   1   1      263.23      227.00    173.15 o 
 -17   1   1        1.91       37.99     84.41 o 
 -15   1   1      633.91      900.64    134.77 o 
 -13   1   1     5310.54     4448.44    208.19 o 
 -11   1   1     3901.20     4090.18    182.04 o 
  -9   1   1     8090.87     6645.31    290.02 o 
  -7   1   1      483.63      736.52     74.21 o 
  -5   1   1    37770.98    39661.15    583.48 o 
  -3   1   1    29726.05    31361.39    372.57 o 
  -1   1   1    12947.02     2974.25     58.66 o 
   1   1   1     1681.95     1202.98     85.78 o 
   3   1   1    17837.52    19640.87    313.45 o 
   5   1   1    39750.64    43217.40    666.13 o 
   7   1   1     4847.84     5527.27    257.43 o 
   9   1   1     4891.13     5079.95    213.36 o 
  11   1   1    16185.00    15959.03    426.29 o 
  13   1   1     1520.15     1252.22    136.46 o 
  15   1   1      179.56       62.14     68.04 o 
  17   1   1     1087.30      913.72    267.18 o 
  19   1   1      515.71      590.73    213.90 o 
  21   1   1       18.67      192.63    185.79 o 
 -20   2   1      101.13      324.42    188.93 o 
 -18   2   1     2639.34     2915.53    242.79 o 
 -16   2   1     1173.39     1348.93    173.52 o 
 -14   2   1       20.76      125.86     69.46 o 
 -12   2   1     4111.53     4315.64    195.80 o 
 -10   2   1     2078.33     2021.35    130.04 o 
  -8   2   1    23692.57    26061.64    602.91 o 
  -6   2   1    22212.55    23053.86    576.46 o 
  -4   2   1     1215.76     1242.52     65.61 o 
  -2   2   1      449.86      476.64     50.51 o 
   0   2   1     7445.17     7787.74     79.81 o 
   2   2   1      291.43      440.64     20.25 o 
   4   2   1       20.91       -8.42     19.87 o 
   6   2   1        1.94       -4.52     35.63 o 
   8   2   1     4616.73     5089.03    168.21 o 
  10   2   1       91.58       -4.02     59.38 o 
  12   2   1      351.71      343.83     82.65 o 
  14   2   1     2542.76     2468.64    156.38 o 
  16   2   1     4122.04     4049.86    515.49 o 
  18   2   1     5464.55     6184.21    394.57 o 
  20   2   1     3123.93     3059.66    356.58 o 
 -21   3   1      693.58      652.44    234.14 o 
 -19   3   1     2667.01     2680.84    251.50 o 
 -17   3   1    12266.19    12517.79    426.52 o 
 -15   3   1      308.09      146.90    113.86 o 
 -13   3   1    10640.86    11290.17    334.12 o 
 -11   3   1    26494.24    26456.89    392.51 o 
  -9   3   1      166.10       83.87     52.12 o 
  -7   3   1    21415.39    20457.76    343.97 o 
  -5   3   1      653.33      763.63     54.00 o 
  -3   3   1    21104.65    23753.69    233.66 o 
  -1   3   1      984.13      992.63     41.12 o 
   1   3   1   150262.55   156016.39    889.14 o 
   3   3   1    92658.49    95852.09    837.52 o 
   5   3   1     3118.31     2954.24     68.94 o 
   7   3   1     2717.25     3121.34     93.92 o 
   9   3   1    13200.31    14623.37    229.91 o 
  11   3   1     2259.03     2347.21    112.63 o 
  13   3   1      764.34      856.01    107.72 o 
  15   3   1     7397.61     7559.97    317.06 o 
  17   3   1       33.08      -64.55     84.87 o 
  19   3   1     2657.92     2757.86    422.68 o 
  21   3   1     1847.06     1833.47    317.30 o 
 -20   4   1      231.84      137.34    125.34 o 
 -18   4   1     2155.14     2589.97    246.21 o 
 -16   4   1     1682.28     1870.62    205.04 o 
 -14   4   1     4230.03     3709.66    236.51 o 
 -12   4   1    35113.45    34115.95    593.10 o 
 -10   4   1     4794.94     5014.49    133.13 o 
  -8   4   1    46995.34    46908.25    496.84 o 
  -6   4   1    39683.20    39523.11    357.99 o 
  -4   4   1       47.65      166.30     47.51 o 
  -2   4   1    17683.98    17108.21    175.04 o 
   0   4   1    43580.53    41841.95    429.09 o 
   2   4   1     1559.97     1677.54     53.02 o 
   4   4   1    64641.54    64674.66    495.23 o 
   6   4   1     5845.54     5538.44     95.70 o 
   8   4   1      935.73      998.18     83.93 o 
  10   4   1    27693.04    26911.47    343.81 o 
  12   4   1     4865.52     4677.82    238.22 o 
  14   4   1     5393.76     6260.72    287.83 o 
  16   4   1     6499.14     6498.90    317.22 o 
  18   4   1      306.41       76.62    128.45 o 
  20   4   1     1983.20     1944.35    309.58 o 
 -19   5   1     5672.92     5766.89    346.52 o 
 -17   5   1     4161.39     4382.98    394.74 o 
 -15   5   1      922.86     1206.34    175.36 o 
 -13   5   1     4948.83     4375.20    408.13 o 
 -11   5   1    22308.43    22286.04    394.05 o 
  -9   5   1     5233.00     5056.33    141.86 o 
  -7   5   1    44262.82    44365.55    410.43 o 
  -5   5   1     7871.08     7307.13    129.51 o 
  -3   5   1    24687.89    24816.51    240.62 o 
  -1   5   1    21540.29    20583.70    190.24 o 
   1   5   1     3473.58     3659.78     93.35 o 
   3   5   1    50882.99    49985.38    365.80 o 
   5   5   1    82239.32    82092.30    627.64 o 
   7   5   1    17187.82    17348.50    309.31 o 
   9   5   1    27080.05    27399.19    373.66 o 
  13   5   1     6814.38     6130.46    355.39 o 
  17   5   1     1779.03     1888.68    223.53 o 
  19   5   1     6713.73     7572.39    500.90 o 
 -20   6   1       84.92       75.46    105.02 o 
 -18   6   1     9062.61     8523.98    456.57 o 
 -16   6   1     6675.35     6791.13    284.75 o 
 -14   6   1      858.65     1029.17    140.74 o 
 -12   6   1    43833.18    42778.54    920.36 o 
 -10   6   1    13048.43    12699.56    256.65 o 
  -8   6   1    15239.77    14969.65    219.42 o 
  -6   6   1    48709.05    49805.80    451.19 o 
  -4   6   1     7478.79     8911.20    119.91 o 
  -2   6   1      866.10      537.08     38.52 o 
   0   6   1     4078.45     3883.80     81.61 o 
   2   6   1     2784.18     3602.77     81.53 o 
   4   6   1    50519.46    49719.50    521.80 o 
   6   6   1     3554.50     3403.23     96.05 o 
   8   6   1    13578.52    13299.66    226.72 o 
  10   6   1    19278.84    20368.75    535.70 o 
  12   6   1       42.23       82.02     69.22 o 
  14   6   1    12778.66    12193.34    356.34 o 
  16   6   1     6812.00     7043.19    295.99 o 
  18   6   1     2608.06     2694.60    229.79 o 
  20   6   1     9730.51     9643.08    385.47 o 
 -19   7   1     5933.76     5350.12    416.79 o 
 -17   7   1    10264.01    10464.11    367.94 o 
 -15   7   1        3.14      -24.42     73.80 o 
 -13   7   1    12658.54    12517.68    352.58 o 
 -11   7   1    36170.85    34801.27    582.41 o 
  -9   7   1      136.76      120.04     56.96 o 
  -7   7   1    51131.84    51945.05    487.00 o 
  -5   7   1    13205.86    13011.26    154.31 o 
  -3   7   1     1259.56     1343.60     62.19 o 
  -1   7   1    97818.27    98852.77    654.88 o 
   1   7   1    13265.10    13838.52    183.41 o 
   3   7   1    50415.78    50030.77    368.14 o 
   5   7   1    34839.90    35157.66    315.23 o 
   7   7   1        2.77       71.20     42.58 o 
   9   7   1    16962.21    16933.76    335.49 o 
  11   7   1      534.30      306.18    113.30 o 
  13   7   1     4084.43     4368.01    272.06 o 
  15   7   1    18089.73    17075.13    447.67 o 
  17   7   1      432.14      151.46     99.96 o 
  19   7   1     6752.51     7326.62    338.04 o 
 -18   8   1     7991.22     8091.83    344.38 o 
 -16   8   1     1474.92     1488.47    182.99 o 
 -14   8   1     4134.47     3528.06    224.05 o 
 -12   8   1     5642.99     5469.94    368.53 o 
 -10   8   1      253.10      130.72     75.20 o 
  -8   8   1    37659.22    36921.91    407.21 o 
  -6   8   1    22048.29    21349.32    281.48 o 
  -4   8   1     7295.17     7014.59    125.26 o 
  -2   8   1    91128.92    89380.61    622.49 o 
   0   8   1    90293.87    91229.69    598.66 o 
   2   8   1    29202.40    30539.74    290.33 o 
   4   8   1   186478.42   184429.67   1133.05 o 
   6   8   1    17595.71    16320.53    238.52 o 
   8   8   1    35166.97    35803.13    518.44 o 
  10   8   1    25071.34    24581.98    438.58 o 
  12   8   1     8463.12     8376.20    297.78 o 
  14   8   1     3683.09     4155.53    263.17 o 
  16   8   1     6820.34     6558.08    448.15 o 
  18   8   1       13.45      -75.90     90.56 o 
 -17   9   1     2298.47     2517.46    248.77 o 
 -15   9   1      919.01      855.73    156.26 o 
 -13   9   1    19272.37    18878.39    462.89 o 
 -11   9   1    13480.58    13304.00    425.29 o 
  -9   9   1      103.21      163.68     79.40 o 
  -7   9   1    66558.38    66893.71    618.26 o 
  -5   9   1     5087.59     4820.23    127.82 o 
  -3   9   1    17536.24    17749.80    231.91 o 
  -1   9   1    34761.50    33082.29    301.59 o 
   1   9   1     2305.77     2583.78     83.45 o 
   3   9   1    19591.50    18793.34    213.23 o 
   5   9   1    43749.97    43302.56    418.93 o 
   7   9   1    14215.31    14051.40    320.89 o 
   9   9   1    18092.45    18687.94    421.49 o 
  11   9   1    16423.54    16989.61    552.94 o 
  13   9   1     2976.75     3606.31    232.16 o 
  15   9   1    18538.47    18749.75    493.77 o 
  17   9   1      768.82      838.85    172.52 o 
 -16  10   1    11376.16    11307.55    400.98 o 
 -14  10   1      552.09      631.47    145.04 o 
 -12  10   1    29057.69    27140.16    511.92 o 
 -10  10   1    16190.56    16404.32    372.34 o 
  -8  10   1     6633.91     6434.80    223.61 o 
  -6  10   1    23356.76    23153.55    321.81 o 
  -4  10   1     7966.05     7177.62    159.51 o 
  -2  10   1     9053.82     8418.13    154.97 o 
   0  10   1    18036.80    17305.99    214.80 o 
   2  10   1     9334.37     8972.91    160.68 o 
   4  10   1    20066.34    18824.40    260.71 o 
   6  10   1      745.11      850.58     80.07 o 
   8  10   1    29662.56    27541.19    688.25 o 
  10  10   1     1835.55     2178.27    181.26 o 
  12  10   1     5041.27     4632.93    309.92 o 
  14  10   1    21351.71    21617.42    534.48 o 
  16  10   1     7114.17     6396.65    469.10 o 
 -15  11   1      187.69      325.11    141.22 o 
 -13  11   1     5997.94     6220.06    411.84 o 
 -11  11   1    11460.62    11076.17    326.28 o 
  -9  11   1      691.13      767.64    119.97 o 
  -7  11   1    22236.37    22190.19    443.65 o 
  -5  11   1     4772.31     4720.70    141.10 o 
  -3  11   1     9066.82     8950.38    200.00 o 
  -1  11   1    25761.57    25430.77    304.02 o 
   1  11   1     1764.38     1709.32     83.20 o 
   3  11   1    51013.55    49812.86    487.49 o 
   5  11   1    31522.89    30067.52    359.14 o 
   7  11   1     2834.10     2609.68    165.92 o 
   9  11   1    36317.85    36060.20    587.42 o 
  11  11   1     5245.28     5030.15    238.91 o 
  13  11   1     3099.72     3036.00    237.01 o 
  15  11   1    12924.10    14112.92    454.62 o 
 -14  12   1     6252.41     5916.27    311.56 o 
 -12  12   1    18866.77    18371.95    444.25 o 
 -10  12   1     1920.93     1863.90    168.51 o 
  -8  12   1    36319.16    34990.96    577.53 o 
  -6  12   1    13732.58    13195.87    312.31 o 
  -4  12   1    10441.80    10310.53    210.23 o 
  -2  12   1    32217.84    31762.02    381.93 o 
   0  12   1     6083.81     6028.71    148.68 o 
   2  12   1       12.94       52.64     42.22 o 
   4  12   1    18559.91    19242.84    288.73 o 
   6  12   1     7994.02     7664.07    254.71 o 
   8  12   1     7226.01     7339.22    261.53 o 
  10  12   1    18580.92    19334.16    439.27 o 
  12  12   1     2440.09     2430.15    221.16 o 
  14  12   1     4822.55     4484.00    341.63 o 
 -13  13   1     4357.98     4604.83    334.84 o 
 -11  13   1    10540.73    10551.30    341.33 o 
  -9  13   1     3789.05     3700.39    218.04 o 
  -7  13   1    11282.13    11774.51    329.63 o 
  -5  13   1     4970.18     4711.73    191.18 o 
  -3  13   1     4058.92     4066.76    229.09 o 
  -1  13   1     3006.78     3211.08    134.90 o 
   1  13   1       65.06      -10.14     50.03 o 
   3  13   1     7797.78     7781.80    190.89 o 
   5  13   1    19680.04    19664.35    375.17 o 
   7  13   1        6.51       32.20     71.65 o 
   9  13   1    14866.55    14714.65    387.36 o 
  11  13   1     3701.13     3764.59    232.26 o 
  13  13   1     3071.27     3933.45    279.71 o 
 -12  14   1     5473.05     5862.16    394.52 o 
 -10  14   1     2142.55     2439.84    200.52 o 
  -8  14   1     2560.13     2846.31    202.25 o 
  -6  14   1     6217.98     5990.35    246.40 o 
  -4  14   1      873.65      942.62    118.07 o 
  -2  14   1     7885.48     8044.92    219.54 o 
   0  14   1     1143.41     1402.11    128.93 o 
   2  14   1      564.85      577.49    102.00 o 
   4  14   1     6588.39     6364.02    223.08 o 
   6  14   1      292.23      233.74     87.21 o 
   8  14   1     4161.07     4181.87    241.67 o 
  10  14   1     4316.20     4353.01    249.63 o 
  12  14   1     1189.59     1226.05    175.16 o 
  -9  15   1      293.93      334.23    140.80 o 
  -7  15   1     4731.05     5619.85    266.53 o 
  -5  15   1     1391.34     1502.88    146.93 o 
  -3  15   1     2915.11     3355.35    202.65 o 
  -1  15   1    10294.15    10348.91    283.81 o 
   1  15   1      888.57     1010.85    140.77 o 
   3  15   1     7439.03     7986.85    285.66 o 
   5  15   1    12705.43    12764.36    326.33 o 
   7  15   1      114.27      114.03     92.57 o 
   9  15   1    11134.50    10894.27    361.65 o 
  -8  16   1     3094.87     3260.58    261.31 o 
  -6  16   1     3932.37     3985.24    239.93 o 
  -4  16   1      392.86      351.57     97.05 o 
  -2  16   1     7107.86     7531.09    286.97 o 
   0  16   1     1571.67     1913.71    178.08 o 
   2  16   1     2123.44     2546.52    196.99 o 
   4  16   1     7427.69     8006.02    302.40 o 
   6  16   1     2388.92     2683.33    208.43 o 
  -3  17   1      228.27      384.58    109.03 o 
  -1  17   1       28.79      297.29    136.23 o 
   1  17   1       87.79      177.85    123.19 o 
   3  17   1      153.92       78.36     97.49 o 
 -22   0   2     4626.12     5709.57    663.93 o 
 -20   0   2     7694.43     7181.59    635.00 o 
 -18   0   2    10239.92     9120.90    653.63 o 
 -16   0   2     3025.40     2795.05    361.38 o 
 -14   0   2    10783.34    11637.80    415.99 o 
 -12   0   2      197.89      178.00    136.81 o 
 -10   0   2     1277.60     1051.30    167.21 o 
  -8   0   2    31072.44    28703.31    740.42 o 
  -2   0   2   232960.64   168659.48   2870.97 o 
   0   0   2      277.59       -9.39      9.39 o 
  14   0   2    34309.43    35261.66    754.06 o 
  16   0   2     5253.73     4591.73    317.82 o 
  18   0   2     1738.85     2255.10    425.62 o 
  20   0   2     1831.67     1448.48    389.82 o 
 -21   1   2       72.95      -13.09    172.32 o 
 -19   1   2    15791.98    15679.41    619.71 o 
 -17   1   2     3166.88     3135.31    232.17 o 
 -15   1   2     9802.75     9799.22    350.23 o 
 -13   1   2    28155.79    29535.32    541.00 o 
 -11   1   2     1974.47     2123.81    140.39 o 
  -9   1   2    39135.14    40092.66    570.30 o 
  -7   1   2   174351.61   174000.38   8311.59 o 
  -5   1   2     1139.68     1168.00    131.90 o 
  -3   1   2   149228.16   152424.97   1954.88 o 
  -1   1   2   105597.44   108889.16   1645.38 o 
   1   1   2    34331.17    36399.11    308.03 o 
   5   1   2     4525.75     4521.60    129.75 o 
   7   1   2    39939.91    41976.03    681.84 o 
   9   1   2     9353.75     8517.94    562.67 o 
  11   1   2       22.02      -10.19     52.92 o 
  13   1   2    19805.54    21018.54    394.93 o 
  15   1   2     4100.47     3931.58    215.58 o 
  17   1   2     2924.50     2984.67    290.61 o 
  19   1   2    11708.30    12417.77    589.88 o 
  21   1   2       15.75      -60.51    186.46 o 
 -20   2   2    11260.11    11480.87    556.43 o 
 -18   2   2    19572.25    20218.22    541.95 o 
 -16   2   2     1016.03     1252.82    159.04 o 
 -14   2   2    23509.79    24398.34    420.53 o 
 -12   2   2    47111.35    49988.32    733.94 o 
 -10   2   2     4480.01     4352.30    205.84 o 
  -8   2   2    48306.92    48323.97    636.13 o 
  -6   2   2    12535.94    13319.71    447.62 o 
  -4   2   2    52599.96    54083.07    618.75 o 
  -2   2   2    42335.22    42965.90    386.99 o 
   0   2   2      174.12      288.08     24.63 o 
   2   2   2    80444.80    89214.31    568.13 o 
   4   2   2     2512.20     3190.09     75.57 o 
   6   2   2    46682.45    49797.58    543.20 o 
   8   2   2    31098.17    31882.04    485.96 o 
  10   2   2      729.32     1181.94     98.45 o 
  12   2   2     8113.74     9112.27    245.75 o 
  14   2   2    23314.03    24734.52    547.14 o 
  16   2   2     1864.77     2193.46    257.54 o 
  18   2   2    12370.63    13941.28    575.55 o 
  20   2   2     5847.03     5764.05    454.04 o 
 -21   3   2       41.13     -116.54    164.76 o 
 -19   3   2     9392.68     9103.61    388.09 o 
 -17   3   2     2430.20     2831.07    236.60 o 
 -15   3   2     4966.74     5182.28    242.34 o 
 -13   3   2    24598.72    25007.21    499.98 o 
 -11   3   2      474.84      670.34     88.68 o 
  -9   3   2    23415.82    23624.01    334.20 o 
  -7   3   2    25432.86    25497.50    327.07 o 
  -5   3   2     6010.87     7092.61    146.92 o 
  -3   3   2    66043.96    65802.97    468.11 o 
  -1   3   2      726.07      865.35     33.82 o 
   1   3   2    26587.40    25715.90    196.99 o 
   3   3   2    18554.51    17479.68    148.61 o 
   5   3   2      696.21      977.77     48.42 o 
   7   3   2    48734.84    45204.45    450.46 o 
   9   3   2    44089.23    43646.20    470.21 o 
  11   3   2     3176.30     3608.70    138.10 o 
  13   3   2    18775.85    19339.20    474.35 o 
  15   3   2     4203.76     4318.68    258.71 o 
  17   3   2     1806.49     1846.71    208.07 o 
  19   3   2     4409.47     3941.62    363.14 o 
 -20   4   2     2957.57     2769.64    266.96 o 
 -18   4   2     3816.70     3570.88    344.00 o 
 -16   4   2     1034.37     1008.45    167.00 o 
 -14   4   2    11555.92    12019.17    305.83 o 
 -12   4   2      285.43      102.91     70.66 o 
 -10   4   2    15857.01    16059.17    263.70 o 
  -8   4   2   103404.34   105170.92    910.11 o 
  -6   4   2    12109.39    13790.52    209.27 o 
  -4   4   2    75374.96    74841.16    824.79 o 
  -2   4   2    34428.57    34021.50    267.51 o 
   0   4   2    16300.43    18074.89    173.05 o 
   2   4   2    71255.07    69899.08    454.36 o 
   4   4   2    38331.64    38558.29    309.69 o 
   6   4   2       14.47      110.07     30.41 o 
   8   4   2    35559.41    35518.21    388.31 o 
  10   4   2    39310.73    37021.51    428.55 o 
  12   4   2    16494.11    16623.36    436.50 o 
  14   4   2    17303.53    16828.36    575.50 o 
  16   4   2     8121.12     7431.01    339.03 o 
  18   4   2     4751.90     4851.98    352.74 o 
  20   4   2     2844.64     3108.92    431.01 o 
 -21   5   2       67.13      -68.97    115.86 o 
 -19   5   2     5133.58     5535.86    502.84 o 
 -17   5   2     5094.28     5028.92    301.24 o 
 -15   5   2     3042.74     3083.75    233.93 o 
 -13   5   2    19850.03    20009.27    395.63 o 
 -11   5   2    15611.50    15479.66    322.89 o 
  -9   5   2    36754.66    35662.01    477.57 o 
  -7   5   2    32581.28    31879.40    329.77 o 
  -5   5   2      393.12      513.18     49.55 o 
  -3   5   2    60972.43    62803.10    533.39 o 
  -1   5   2      197.02       79.65     21.83 o 
   1   5   2     9190.45     8509.08    113.02 o 
   3   5   2    27486.23    27254.58    236.53 o 
   5   5   2    16747.37    18181.41    291.55 o 
   7   5   2    14669.33    15478.37    228.21 o 
   9   5   2    14578.29    14266.74    253.25 o 
  11   5   2     2375.20     2512.49    193.66 o 
  13   5   2    31019.06    31255.57    918.71 o 
  15   5   2     6251.60     6684.13    321.33 o 
  17   5   2     4980.86     5317.95    319.99 o 
  19   5   2     2451.06     2467.89    263.96 o 
 -20   6   2      647.88      466.05    179.30 o 
 -18   6   2     6499.85     6717.89    298.81 o 
 -16   6   2      987.92      616.73    159.52 o 
 -14   6   2      866.08      712.04    129.33 o 
 -12   6   2     3444.74     3361.34    188.77 o 
 -10   6   2     5086.58     5054.79    154.55 o 
  -8   6   2     2709.63     2953.08    111.86 o 
  -6   6   2    23077.22    24969.84    303.90 o 
  -4   6   2    10195.01    11086.15    152.87 o 
  -2   6   2    11645.63    11663.84    151.68 o 
   0   6   2       16.55       25.07     20.84 o 
   2   6   2     5426.22     4961.30     93.98 o 
   4   6   2     2506.89     3566.22     83.22 o 
   6   6   2        3.57      -13.47     35.84 o 
   8   6   2    14142.53    13739.65    228.31 o 
  10   6   2     3305.67     3472.95    183.86 o 
  12   6   2      604.57      650.02    117.35 o 
  14   6   2     3694.72     3602.84    290.96 o 
  16   6   2     2837.72     2959.87    221.10 o 
  18   6   2     5177.03     5024.33    291.31 o 
 -19   7   2      763.00      842.40    170.24 o 
 -17   7   2      626.84      409.55    150.52 o 
 -15   7   2     4382.57     4573.32    244.38 o 
 -13   7   2     5370.12     4962.63    231.12 o 
 -11   7   2     5237.85     5281.87    205.07 o 
  -9   7   2      598.88      625.56     67.56 o 
  -7   7   2      418.04      544.83     60.15 o 
  -5   7   2    54228.96    55590.53    511.68 o 
  -3   7   2    15057.65    15203.86    227.82 o 
  -1   7   2      425.64      637.81     62.25 o 
   1   7   2    29054.00    29595.54    292.18 o 
   3   7   2    13454.49    13348.16    220.23 o 
   5   7   2     6654.48     6893.55    138.75 o 
   7   7   2     3524.07     3191.27    116.79 o 
   9   7   2    22407.16    21636.09    500.31 o 
  11   7   2      141.45      -11.01     61.71 o 
  13   7   2      531.23      629.77    127.79 o 
  15   7   2     2827.01     3058.72    247.29 o 
  17   7   2       93.53       24.02     93.00 o 
  19   7   2      454.86      547.96    146.20 o 
 -18   8   2       40.60       33.03     87.78 o 
 -16   8   2      921.76     1118.59    166.36 o 
 -14   8   2      472.40      814.16    142.32 o 
 -12   8   2     5178.58     5182.77    246.86 o 
 -10   8   2      736.37      973.97    112.19 o 
  -8   8   2     4752.60     5228.48    144.93 o 
  -6   8   2       25.64       68.09     40.56 o 
  -4   8   2      264.46      700.90     56.28 o 
  -2   8   2     6668.62     6231.86    127.44 o 
   0   8   2      251.39      458.69     48.47 o 
   2   8   2     2704.28     2601.83     85.87 o 
   4   8   2       85.12      420.44     48.88 o 
   6   8   2     1466.62     1904.17     90.21 o 
   8   8   2     8873.18     9085.79    249.28 o 
  10   8   2     1618.43     1592.69    150.61 o 
  12   8   2      156.57      302.00    103.87 o 
  14   8   2     4960.10     4970.91    333.35 o 
  16   8   2     1954.27     1604.51    191.17 o 
  18   8   2        5.81      124.72    104.38 o 
 -17   9   2      974.10     1178.56    183.88 o 
 -15   9   2      752.99      648.75    141.79 o 
 -13   9   2      883.49     1096.89    151.13 o 
 -11   9   2      657.98      553.36    105.58 o 
  -9   9   2      295.67      477.71     81.23 o 
  -7   9   2    17877.50    17970.29    291.04 o 
  -5   9   2    11081.42    11374.20    192.30 o 
  -3   9   2       27.78      139.15     39.68 o 
  -1   9   2     4533.32     4908.84    114.42 o 
   1   9   2      237.34      392.72     51.28 o 
   3   9   2      375.18      345.58     42.08 o 
   5   9   2       90.86      205.76     52.68 o 
   7   9   2    10737.13    10754.44    273.41 o 
   9   9   2     3129.35     3067.78    174.47 o 
  11   9   2     3490.52     3474.83    340.50 o 
  13   9   2     3025.16     2981.16    216.53 o 
  15   9   2     1413.15     1908.46    203.20 o 
  17   9   2      201.08      206.83    131.70 o 
 -18  10   2        0.35       26.55    202.51 o 
 -16  10   2       29.65      116.77    116.44 o 
 -14  10   2      265.62      529.44    132.41 o 
 -12  10   2      201.78      147.68     95.25 o 
 -10  10   2      202.79      298.76     95.43 o 
  -8  10   2      839.16      818.43     83.85 o 
  -6  10   2      697.49      581.00     62.34 o 
  -4  10   2     1340.67     1362.83     91.95 o 
  -2  10   2     3027.97     2930.89    103.11 o 
   0  10   2      925.18      958.83     68.30 o 
   2  10   2     1258.32     1292.48     70.69 o 
   4  10   2     3482.77     3248.25    117.04 o 
   6  10   2     1200.20     1261.18    120.83 o 
   8  10   2     2279.77     2242.29    155.88 o 
  10  10   2     2276.97     2203.87    165.93 o 
  12  10   2       93.48      272.52    112.06 o 
  14  10   2       18.21       88.94    109.73 o 
  16  10   2       14.79      202.34    130.39 o 
 -17  11   2     4549.20     4545.76    393.13 o 
 -15  11   2      617.97      835.86    196.25 o 
 -13  11   2     6983.75     6692.11    271.27 o 
 -11  11   2      256.61      391.01    109.02 o 
  -9  11   2     7402.83     7463.43    343.97 o 
  -7  11   2     7473.36     7253.97    188.07 o 
  -5  11   2     1300.01     1414.22     92.07 o 
  -3  11   2      707.31      737.15     75.19 o 
  -1  11   2       23.76       39.76     36.62 o 
   1  11   2       48.38       77.07     43.26 o 
   3  11   2       11.21      118.24     50.66 o 
   5  11   2     1092.38     1358.74    113.32 o 
   7  11   2      606.74      871.48    118.64 o 
   9  11   2      328.61      381.10    106.60 o 
  11  11   2       39.96      245.46    116.59 o 
  13  11   2     1291.61     1518.25    188.68 o 
  15  11   2      490.26      658.11    162.15 o 
 -14  12   2     2197.21     1977.12    253.11 o 
 -12  12   2     6825.93     6622.94    274.97 o 
 -10  12   2     2182.60     2493.69    182.97 o 
  -8  12   2      759.66     1117.62    135.40 o 
  -6  12   2      846.16      959.93     98.35 o 
  -4  12   2     9105.82     9496.61    218.26 o 
  -2  12   2     3611.26     3962.43    139.03 o 
   0  12   2      186.44      215.94     48.11 o 
   2  12   2    14207.08    14170.70    324.08 o 
   4  12   2     6183.26     6387.95    205.35 o 
   6  12   2      277.35      278.56     78.46 o 
   8  12   2     7988.41     7973.71    273.52 o 
  10  12   2      240.73      262.22    107.00 o 
  12  12   2      109.02      173.92    121.15 o 
  14  12   2     7113.48     7899.09    354.34 o 
 -13  13   2     1546.73     1423.49    202.05 o 
 -11  13   2        0.22       77.00     99.63 o 
  -9  13   2     2756.06     3205.54    215.20 o 
  -7  13   2     2930.13     2949.01    219.63 o 
  -5  13   2     2794.93     2950.96    147.57 o 
  -3  13   2    10788.85    11024.45    226.62 o 
  -1  13   2     3192.09     3066.66    132.72 o 
   1  13   2      183.32       69.66     51.36 o 
   3  13   2    11616.31    11586.44    279.13 o 
   5  13   2        4.38      144.20     66.28 o 
   7  13   2     8519.10     8829.07    292.01 o 
   9  13   2    10114.76     9866.45    321.05 o 
  11  13   2      375.64      310.79    121.58 o 
  13  13   2     3099.41     3434.37    264.38 o 
 -12  14   2     4458.91     4383.36    299.64 o 
 -10  14   2       98.73      122.91    126.28 o 
  -8  14   2    11407.35    11146.16    337.92 o 
  -6  14   2      338.80      237.96     79.38 o 
  -4  14   2     2689.07     2954.22    169.34 o 
  -2  14   2     9010.69     8932.26    229.47 o 
   0  14   2     1610.35     1599.68    133.79 o 
   2  14   2     3753.98     3886.85    188.99 o 
   4  14   2     2653.03     2299.53    157.70 o 
   6  14   2     1736.75     1759.65    167.92 o 
   8  14   2     6782.00     7310.76    285.19 o 
  10  14   2     1037.76     1072.82    160.67 o 
  12  14   2     6557.46     6860.36    353.72 o 
 -11  15   2      811.15      734.10    175.57 o 
  -9  15   2     3556.15     3479.66    262.70 o 
  -7  15   2     7015.15     6981.73    278.67 o 
  -5  15   2       19.76       60.76     75.12 o 
  -3  15   2    14427.69    14406.78    371.81 o 
  -1  15   2     6433.84     6541.92    230.35 o 
   1  15   2     2276.90     2540.10    185.74 o 
   3  15   2    15574.98    15598.83    392.69 o 
   5  15   2     2701.95     2706.55    176.27 o 
   7  15   2     2338.52     2820.39    208.26 o 
   9  15   2     3840.68     4027.42    248.37 o 
  -8  16   2     7555.22     7783.05    352.85 o 
  -6  16   2      876.34      936.21    170.68 o 
  -4  16   2     9522.96     9942.25    327.89 o 
  -2  16   2     5252.76     5637.50    270.33 o 
   0  16   2      227.14       37.06    101.49 o 
   2  16   2    25258.32    25412.61    522.18 o 
   4  16   2    13580.16    13787.02    391.05 o 
   6  16   2      663.72      662.97    153.13 o 
  -3  17   2    17472.76    17340.35    443.85 o 
  -1  17   2     5930.79     5610.04    394.29 o 
   1  17   2     9872.18     9616.76    336.02 o 
   3  17   2     7425.56     7714.24    342.36 o 
 -21   1   3      199.59      199.64    221.39 o 
 -19   1   3       94.49      108.83    114.32 o 
 -17   1   3     4307.70     3965.87    255.62 o 
 -15   1   3       94.02      -20.09     81.58 o 
 -13   1   3      439.42      593.17    109.15 o 
 -11   1   3        2.65      -18.08     53.62 o 
  -9   1   3     4949.21     6052.12    224.35 o 
  -7   1   3    19011.16    19147.47    574.68 o 
  -5   1   3    19552.25    19980.08    522.22 o 
  -3   1   3    27763.49    29683.36    310.88 o 
  -1   1   3    46047.37    49415.97    383.40 o 
   1   1   3    21835.38    22351.22    238.65 o 
   3   1   3    78312.93    81987.28    658.63 o 
   9   1   3      798.47     1312.47    107.36 o 
  11   1   3     2938.00     3207.79    171.50 o 
  13   1   3     3488.22     4257.25    175.38 o 
  15   1   3     4271.03     3970.98    198.69 o 
  17   1   3     2063.64     2034.51    259.82 o 
  19   1   3     1823.34     2125.06    366.53 o 
 -22   2   3        5.92      210.05    204.44 o 
 -20   2   3     5262.02     6078.90    343.35 o 
 -18   2   3     1324.26     1743.01    249.60 o 
 -16   2   3     1368.62     1881.26    180.12 o 
 -14   2   3     1565.85     1505.02    144.88 o 
 -12   2   3      655.19      666.62     88.19 o 
 -10   2   3     4111.73     4538.05    227.61 o 
  -8   2   3     1283.59     1419.55     90.85 o 
  -6   2   3      374.85      543.77     65.75 o 
  -4   2   3    17151.60    17332.30    231.38 o 
  -2   2   3    13842.83    14526.74    132.80 o 
   0   2   3      685.02      963.34     32.65 o 
   2   2   3    26567.46    28706.52    258.93 o 
   4   2   3    22882.94    23432.04    246.58 o 
   6   2   3    12425.45    14031.09    235.37 o 
   8   2   3     2178.46     2226.17    136.67 o 
  10   2   3     1266.62     1515.82    109.18 o 
  12   2   3     1960.36     1724.42    128.40 o 
  14   2   3     1678.98     1666.54    174.44 o 
  16   2   3     1915.55     2119.94    203.25 o 
  18   2   3      346.76      527.05    193.10 o 
  20   2   3        7.96       64.53    179.55 o 
 -21   3   3     2298.43     2368.29    259.92 o 
 -19   3   3     8592.85     8322.33    371.54 o 
 -17   3   3     1556.68     1698.88    249.94 o 
 -15   3   3    13039.91    14557.95    686.31 o 
 -13   3   3    10637.34    11302.54    324.97 o 
 -11   3   3     1646.45     1945.57    111.70 o 
  -9   3   3    44987.18    49661.26    626.14 o 
  -7   3   3    20036.79    20359.23    523.03 o 
  -5   3   3    39106.80    40711.91    452.88 o 
  -3   3   3     6094.85     7218.15     93.09 o 
  -1   3   3    19779.58    19825.39    182.51 o 
   1   3   3    11232.99    12871.66    132.22 o 
   3   3   3      431.33      423.69     24.20 o 
   5   3   3    19560.71    21911.20    245.80 o 
   7   3   3     1524.48     2020.62     82.91 o 
   9   3   3     1038.34     1579.94     84.72 o 
  11   3   3     7145.34     8405.24    332.48 o 
  13   3   3     3118.59     2848.19    258.14 o 
  15   3   3      168.80      278.54    170.48 o 
  17   3   3     6613.85     6834.96    330.67 o 
  19   3   3      680.47      861.63    230.48 o 
 -20   4   3     2219.57     2341.11    252.22 o 
 -18   4   3     1650.84     1643.28    249.10 o 
 -16   4   3     3356.94     3352.17    297.22 o 
 -14   4   3     4969.21     5464.73    240.73 o 
 -12   4   3      323.02       17.56     61.60 o 
 -10   4   3    16107.23    16060.53    315.59 o 
  -8   4   3    13502.01    13488.29    385.72 o 
  -6   4   3    12204.71    12275.52    390.29 o 
  -4   4   3    26896.23    14626.00    443.27 o 
  -2   4   3      433.35      298.89     27.46 o 
   0   4   3    12196.47    12913.28    142.32 o 
   2   4   3    32221.48    33010.82    252.71 o 
   4   4   3     6778.29     7573.45    103.94 o 
   6   4   3    29056.71    30868.58    319.87 o 
   8   4   3    41469.11    41630.54    438.65 o 
  10   4   3     7807.59     7740.62    201.93 o 
  12   4   3     8233.14     8725.99    318.79 o 
  14   4   3     5038.98     4996.60    267.14 o 
  16   4   3     1311.00     1727.56    206.63 o 
  18   4   3     4896.69     4683.03    311.87 o 
  20   4   3       43.50        4.67    175.19 o 
 -21   5   3     2132.09     2228.10    263.18 o 
 -19   5   3     2365.72     2774.38    261.91 o 
 -17   5   3     1167.41     1328.37    194.40 o 
 -15   5   3     5862.68     5009.48    277.99 o 
 -13   5   3     9683.81     9267.72    266.51 o 
 -11   5   3      215.93      111.31    107.23 o 
  -9   5   3    30691.29    30242.13    672.40 o 
  -7   5   3      230.40      350.71     43.02 o 
  -5   5   3    31581.30    31576.77    369.48 o 
  -3   5   3    54847.99    55975.04    413.74 o 
  -1   5   3     8142.18     8123.10    116.41 o 
   1   5   3    10192.08     8946.48    119.98 o 
   3   5   3    40951.29    41633.62    319.04 o 
   5   5   3     9044.47     9576.13    139.18 o 
   7   5   3    49772.89    49395.70    557.63 o 
   9   5   3      308.69      356.22     65.94 o 
  11   5   3    15499.46    15318.32    418.79 o 
  13   5   3    17584.05    18776.29    497.72 o 
  15   5   3      339.85      178.86    113.21 o 
  17   5   3    17638.09    16838.98    530.85 o 
  19   5   3     4557.77     5113.50    345.10 o 
 -20   6   3    13088.93    13281.52    434.87 o 
 -18   6   3     4214.02     4027.28    251.49 o 
 -16   6   3     9030.06     9011.10    319.82 o 
 -14   6   3     7917.94     7720.83    275.75 o 
 -12   6   3     6270.54     5721.59    295.02 o 
 -10   6   3    44398.70    44346.09    500.53 o 
  -8   6   3    63638.14    65163.97    611.77 o 
  -6   6   3     4182.70     4207.87    118.17 o 
  -4   6   3    44715.51    43707.00    381.13 o 
  -2   6   3     8094.15     8316.88    127.02 o 
   0   6   3     4090.77     3293.43     89.41 o 
   2   6   3    11181.96    10287.74    137.18 o 
   4   6   3      290.27      365.82     43.03 o 
   6   6   3    15569.38    15015.69    197.28 o 
   8   6   3     3284.03     3283.79    117.32 o 
  10   6   3     6105.75     5932.56    226.72 o 
  12   6   3    15930.98    16412.75    397.49 o 
  14   6   3       86.65       70.95     97.57 o 
  16   6   3     6068.96     5865.34    583.26 o 
  18   6   3    15569.64    16762.79    481.82 o 
 -19   7   3    13887.90    13383.60    431.83 o 
 -17   7   3     3140.90     3171.94    231.87 o 
 -15   7   3    27908.56    29070.11    577.71 o 
 -13   7   3     3318.50     3354.82    200.88 o 
 -11   7   3     7843.87     8187.11    204.16 o 
  -9   7   3    21239.90    20356.81    282.06 o 
  -7   7   3      417.68      235.86     50.85 o 
  -5   7   3    31899.10    31081.32    310.53 o 
  -3   7   3    41650.21    40550.43    354.63 o 
  -1   7   3     1838.80     1847.93     73.42 o 
   1   7   3    70880.53    70347.19    505.38 o 
   3   7   3    42109.54    42512.64    354.43 o 
   5   7   3     6520.01     6519.51    132.90 o 
   7   7   3    41655.59    40599.66    459.87 o 
   9   7   3      815.15      935.28    118.72 o 
  11   7   3     6915.71     6564.28    252.62 o 
  13   7   3     4058.54     3691.27    262.58 o 
  15   7   3       70.01      -76.64     76.64 o 
  17   7   3     4264.70     4992.44    293.12 o 
  19   7   3     3574.13     3672.51    279.40 o 
 -18   8   3      276.99      119.88     95.30 o 
 -16   8   3     5006.61     4221.71    254.64 o 
 -14   8   3    14763.40    15068.88    405.22 o 
 -12   8   3      978.37     1011.46    123.08 o 
 -10   8   3    11845.27    11914.78    223.61 o 
  -8   8   3    20282.56    20053.26    284.46 o 
  -6   8   3    16562.23    16454.92    357.04 o 
  -4   8   3    23576.41    22453.59    250.17 o 
  -2   8   3     8200.13     8266.03    146.14 o 
   0   8   3    38613.68    38604.55    392.90 o 
   2   8   3   109216.27   108996.64    736.83 o 
   4   8   3      209.78      204.70     40.79 o 
   6   8   3    79011.67    78500.34   1026.36 o 
   8   8   3    42283.36    41186.00    573.42 o 
  10   8   3     4199.65     4655.72    292.05 o 
  12   8   3    26107.99    25084.80    526.93 o 
  14   8   3    15839.71    15320.28    429.32 o 
  16   8   3      972.25     1096.51    175.87 o 
  18   8   3    10203.27    10599.22    499.76 o 
 -19   9   3     7461.66     8662.81    839.96 o 
 -17   9   3      401.83      476.51    171.44 o 
 -15   9   3    11610.18    11621.30    377.79 o 
 -13   9   3     2485.43     2403.40    193.62 o 
 -11   9   3     3971.04     4321.73    200.32 o 
  -9   9   3    37171.01    38363.41    442.22 o 
  -7   9   3     1274.12     1373.11    129.92 o 
  -5   9   3    29006.81    28652.87    349.41 o 
  -3   9   3    46620.37    45441.32    417.21 o 
  -1   9   3     9244.81     8689.92    161.32 o 
   1   9   3    72748.40    70289.45    579.73 o 
   3   9   3    31951.48    31680.89    318.12 o 
   5   9   3    18851.67    18806.75    263.66 o 
   7   9   3    27723.79    26903.44    448.44 o 
   9   9   3        6.68       58.43     76.29 o 
  11   9   3     9005.66     8681.46    346.52 o 
  13   9   3    17795.63    17805.92    465.88 o 
  15   9   3      690.93      831.12    161.58 o 
  17   9   3    11315.83    11136.36    414.52 o 
 -18  10   3      884.55      873.01    212.92 o 
 -16  10   3     9812.87    10108.74    508.14 o 
 -14  10   3    27088.34    27407.04    587.56 o 
 -12  10   3      657.00      652.57    123.14 o 
 -10  10   3    22506.63    22414.63    433.84 o 
  -8  10   3    21550.30    21361.28    318.02 o 
  -6  10   3        9.07      -38.61     38.61 o 
  -4  10   3    58865.55    58748.88    531.08 o 
  -2  10   3    44968.74    44100.09    401.82 o 
   0  10   3     4064.03     3905.18    110.37 o 
   2  10   3    24279.94    23560.92    344.92 o 
   4  10   3     3047.43     3063.58    111.77 o 
   6  10   3    37932.82    36070.61    539.28 o 
   8  10   3     6857.82     6584.68    232.68 o 
  10  10   3     1711.23     1770.33    240.71 o 
  12  10   3    13247.93    13239.71    401.64 o 
  14  10   3      128.71     -105.40    105.40 o 
  16  10   3    11269.30    11770.05    459.83 o 
 -17  11   3      782.85      851.19    217.33 o 
 -15  11   3    18995.57    19671.12    618.69 o 
 -13  11   3     6132.52     6637.85    269.51 o 
 -11  11   3    11043.89    10938.09    319.30 o 
  -9  11   3    25034.61    24716.39    463.22 o 
  -7  11   3     7903.57     7711.27    193.40 o 
  -5  11   3    18290.78    18247.74    293.84 o 
  -3  11   3     8268.43     8168.98    177.59 o 
  -1  11   3     5760.53     5564.46    143.41 o 
   1  11   3    33449.23    33357.34    375.57 o 
   3  11   3    10814.62    10546.90    205.46 o 
   5  11   3     7796.00     7617.49    218.13 o 
   7  11   3    25039.15    23444.06    444.55 o 
   9  11   3     2815.06     2817.99    184.72 o 
  11  11   3    14693.71    14422.13    634.64 o 
  13  11   3    12609.84    12669.95    417.90 o 
  15  11   3      323.78      248.28    141.36 o 
 -16  12   3     2297.69     2355.25    286.87 o 
 -14  12   3     3223.11     3368.78    302.45 o 
 -12  12   3      313.70      464.93    124.94 o 
 -10  12   3    28607.96    28338.00    529.01 o 
  -8  12   3     3739.71     3936.39    203.24 o 
  -6  12   3    19047.20    18240.83    287.58 o 
  -4  12   3    32553.55    32489.26    392.05 o 
  -2  12   3      446.29      398.96     61.94 o 
   0  12   3    32677.65    31026.76    349.66 o 
   2  12   3    44516.23    43229.50    467.36 o 
   4  12   3      616.82      791.10    113.23 o 
   6  12   3    15929.74    16357.51    373.71 o 
   8  12   3     6427.51     6801.43    254.63 o 
  10  12   3      227.92      231.26    107.22 o 
  12  12   3    17252.46    17552.00    491.68 o 
  14  12   3    10755.64    11076.30    417.57 o 
 -13  13   3     7774.29     7636.52    350.64 o 
 -11  13   3     5612.01     5226.22    300.19 o 
  -9  13   3    15035.03    15124.49    410.64 o 
  -7  13   3      167.05       83.95     76.74 o 
  -5  13   3    14957.19    14466.16    284.25 o 
  -3  13   3    27709.03    27291.54    366.50 o 
  -1  13   3     3311.10     3173.06    220.37 o 
   1  13   3     1340.78     1132.85     94.13 o 
   3  13   3     4534.26     4623.42    189.86 o 
   5  13   3     3424.80     3539.27    195.35 o 
   7  13   3     6375.51     6597.16    256.48 o 
   9  13   3     3814.13     3867.88    227.24 o 
  11  13   3     2581.17     2862.15    362.16 o 
  13  13   3     9117.39     9769.51    391.21 o 
 -12  14   3     1604.91     1757.54    217.24 o 
 -10  14   3     4877.05     4870.99    391.46 o 
  -8  14   3     4930.96     4591.27    260.59 o 
  -6  14   3       64.32      -42.57     67.98 o 
  -4  14   3     9605.33     9679.78    224.28 o 
  -2  14   3     6056.38     6041.50    194.76 o 
   0  14   3     1418.51     1425.08    118.08 o 
   2  14   3    18911.73    18997.11    370.30 o 
   4  14   3      217.19      225.34     73.79 o 
   6  14   3     2277.94     2297.27    195.30 o 
   8  14   3     5206.76     4665.78    316.68 o 
  10  14   3      432.79      391.37    129.69 o 
 -11  15   3     5331.66     4265.24    298.96 o 
  -9  15   3     1854.17     1989.80    214.42 o 
  -7  15   3       20.21       43.41    112.99 o 
  -5  15   3     6375.16     6410.50    233.87 o 
  -3  15   3      320.37      301.52     74.76 o 
  -1  15   3       33.23      116.79     72.32 o 
   1  15   3    16541.92    16317.56    533.85 o 
   3  15   3     2895.83     2788.96    196.09 o 
   5  15   3     2150.48     2326.37    179.38 o 
   7  15   3     8622.97     8687.97    313.55 o 
   9  15   3      227.51      297.72    125.16 o 
  -8  16   3       87.89       53.48    123.38 o 
  -6  16   3      268.71      411.49    170.68 o 
  -4  16   3     4729.00     4638.89    243.96 o 
  -2  16   3     2326.62     2454.23    191.81 o 
   0  16   3     2178.28     2095.38    182.91 o 
   2  16   3     5152.42     5125.81    253.47 o 
   4  16   3      455.24      439.05    142.40 o 
   6  16   3     3825.97     4117.18    249.23 o 
  -3  17   3     3901.99     3858.72    398.78 o 
  -1  17   3      203.98      348.15    137.03 o 
   1  17   3      648.08      560.37    114.22 o 
 -22   0   4     6215.03     6854.53    652.65 o 
 -20   0   4     2214.83     3438.30    475.14 o 
 -18   0   4      505.22      607.54    249.59 o 
 -16   0   4    42121.45    42351.92    906.82 o 
 -14   0   4       23.76       -3.84     90.56 o 
 -12   0   4    29234.31    31171.54    656.69 o 
 -10   0   4      346.11      246.64    133.86 o 
  -8   0   4    10168.86    12126.72    445.23 o 
  -6   0   4    18623.97    19340.18    516.33 o 
  -4   0   4    48015.40    48508.83    912.53 o 
  -2   0   4   124798.84   126204.56    974.84 o 
   0   0   4   106780.30   112231.57   1102.24 o 
   2   0   4    81860.23    87096.54    877.70 o 
   4   0   4    83587.83    86206.56   1119.55 o 
   6   0   4   233573.61   238510.25   2884.23 o 
   8   0   4     7026.74     6665.26    235.37 o 
  10   0   4   114146.55   120803.66   2640.75 o 
  12   0   4    43078.54    43084.52   1035.12 o 
  14   0   4     8952.75     9239.10    366.50 o 
  16   0   4    20876.82    21314.31    869.38 o 
  18   0   4    20416.31    22725.03   1118.97 o 
  20   0   4     1066.87      990.99    364.82 o 
 -21   1   4    11624.74    11427.92    559.02 o 
 -19   1   4      744.77      843.51    229.97 o 
 -17   1   4    16230.32    16456.98    461.28 o 
 -15   1   4    26798.06    26243.22    465.76 o 
 -13   1   4     3999.34     3785.74    190.01 o 
 -11   1   4    14731.48    13883.52    360.97 o 
  -9   1   4    15860.64    15754.78    559.97 o 
  -7   1   4    19921.60    20978.42    597.73 o 
  -5   1   4   102795.33   103861.43   1314.10 o 
  -3   1   4    11001.29    10949.70    180.45 o 
  -1   1   4   103817.54   103167.41   1766.49 o 
   1   1   4    89482.83    92558.21    577.62 o 
   3   1   4    11577.59    11368.05    143.35 o 
   5   1   4   188510.19   196772.72   1691.95 o 
   7   1   4    98570.50   105238.20   1082.88 o 
   9   1   4    11980.00    12493.10    241.80 o 
  11   1   4    53972.48    55855.19    669.58 o 
  13   1   4        7.59      -44.78     44.78 o 
  15   1   4     7667.53     7881.01    262.42 o 
  17   1   4    11171.68    11158.91    499.17 o 
  19   1   4       21.18      -57.74    154.77 o 
 -22   2   4     9997.65    10349.78    553.73 o 
 -20   2   4     6986.44     6772.26    344.45 o 
 -18   2   4    13922.87    13997.65    448.51 o 
 -16   2   4    35109.42    35849.53    674.58 o 
 -14   2   4     5671.80     5533.52    197.14 o 
 -12   2   4    34417.17    33945.95    486.65 o 
 -10   2   4    99034.60    99984.43   1474.35 o 
  -8   2   4     9137.10    10225.43    417.53 o 
  -6   2   4   103071.05   106293.19   1143.11 o 
  -4   2   4    86491.05    85522.36    793.28 o 
  -2   2   4   160110.05   169774.06   1090.71 o 
   0   2   4   216332.50   215179.48   1360.02 o 
   2   2   4     1587.02     1538.10     52.18 o 
   4   2   4      196.32       94.30     32.06 o 
   6   2   4    24485.56    23427.24    329.41 o 
   8   2   4      563.82      677.96     74.90 o 
  10   2   4    11816.66    10573.50    248.47 o 
  12   2   4     1210.64     1827.60    158.68 o 
  14   2   4     9766.29     9251.47    333.96 o 
  16   2   4    10268.82    10497.17    377.92 o 
  18   2   4     1782.18     2565.94    629.60 o 
  20   2   4     6630.77     6813.34    719.34 o 
 -21   3   4     4273.97     4756.45    327.01 o 
 -19   3   4      103.73       78.32    107.41 o 
 -17   3   4    16340.73    16364.00    590.04 o 
 -15   3   4    12641.06    14131.83    391.17 o 
 -13   3   4    10676.85    10254.12    294.28 o 
 -11   3   4    40420.97    40826.06    519.85 o 
  -9   3   4    12203.16    13504.17    264.01 o 
  -7   3   4     2266.25     1810.21    110.42 o 
  -5   3   4   106114.64   109379.87    902.72 o 
  -3   3   4     1747.42     2158.07     51.80 o 
  -1   3   4   102962.10   104861.84    706.52 o 
   1   3   4    21251.82    19863.23    181.80 o 
   5   3   4    35342.02    33182.19    337.51 o 
   7   3   4    25292.35    24099.64    290.15 o 
   9   3   4    40134.11    39075.89    439.11 o 
  11   3   4    98969.34    97271.34   1053.42 o 
  13   3   4     1550.76     1965.76    184.72 o 
  15   3   4     8274.72     8373.74    359.41 o 
  17   3   4     8497.38     9103.58    582.28 o 
  19   3   4      423.68      294.44    225.56 o 
 -20   4   4     1914.70     1830.25    233.19 o 
 -18   4   4      265.63      261.37    135.72 o 
 -16   4   4    22361.69    21481.89    676.92 o 
 -14   4   4     1117.86     1324.64    148.16 o 
 -12   4   4     9163.93     9141.28    286.23 o 
 -10   4   4    33979.53    33869.87    476.86 o 
  -8   4   4      613.94      671.39     53.91 o 
  -6   4   4   102478.52   103930.95    999.01 o 
  -4   4   4     6837.74     6566.37     98.77 o 
  -2   4   4    47370.81    50198.19    390.32 o 
   0   4   4    23071.76    21614.75    200.67 o 
   2   4   4      170.45      149.52     25.65 o 
   4   4   4    61736.90    61474.67    449.19 o 
   6   4   4    71005.80    75484.38   1030.72 o 
   8   4   4    28370.92    29326.52    342.06 o 
  10   4   4    33842.71    34680.97    497.26 o 
  12   4   4     8010.50     8039.11    307.34 o 
  14   4   4     2950.16     2955.54    228.54 o 
  16   4   4    15412.77    15619.13    486.79 o 
  18   4   4    10157.97     9765.49    519.06 o 
  20   4   4        8.30       14.82    139.07 o 
 -21   5   4     4706.22     4739.59    341.27 o 
 -19   5   4       26.73       89.92     95.78 o 
 -17   5   4     9185.06     8887.99    653.63 o 
 -15   5   4     5461.99     4937.63    268.91 o 
 -13   5   4     1205.54     1429.89    183.87 o 
  -9   5   4    23638.23    22403.02    366.81 o 
  -7   5   4     5181.98     5316.89    157.56 o 
  -5   5   4   130144.88   134559.84   1702.94 o 
  -3   5   4    14707.46    14489.17    161.99 o 
  -1   5   4    19947.31    21601.57    227.09 o 
   1   5   4    28252.30    28408.68    259.83 o 
   3   5   4    12147.55    13495.43    150.31 o 
   5   5   4    11063.42    10475.43    154.61 o 
   7   5   4    19164.84    19554.52    234.36 o 
   9   5   4      998.81      969.94    110.69 o 
  11   5   4     6446.17     6414.16    275.44 o 
  13   5   4     1510.37     1710.55    226.00 o 
  15   5   4    14556.83    13858.79    456.11 o 
  17   5   4     7170.51     6817.67    587.14 o 
  19   5   4      191.44      118.61    145.63 o 
 -20   6   4     2348.30     2742.07    285.60 o 
 -18   6   4     4395.42     4055.05    277.54 o 
 -16   6   4    11891.10    11934.85    362.81 o 
 -14   6   4     5474.50     5486.83    235.54 o 
 -12   6   4    15412.01    14894.84    297.91 o 
 -10   6   4    24786.07    24388.63    344.99 o 
  -8   6   4     1289.12     1751.57     92.08 o 
  -6   6   4    15332.81    15073.20    252.14 o 
  -4   6   4     3435.37     2781.15     73.42 o 
  -2   6   4    22943.41    26907.81    257.66 o 
   0   6   4    80314.89    84030.95    600.91 o 
   2   6   4     2464.27     2323.70     67.13 o 
   4   6   4       74.08       53.84     22.18 o 
   6   6   4    44218.90    45774.38    462.83 o 
   8   6   4     3332.63     3076.91    191.80 o 
  10   6   4     7393.22     7064.10    247.14 o 
  12   6   4     5267.62     5511.94    240.07 o 
  14   6   4      585.77      386.89    115.97 o 
  16   6   4      505.90      359.03    125.13 o 
  18   6   4        3.54      167.13    107.52 o 
 -19   7   4      207.43      155.57    121.11 o 
 -17   7   4     1420.46     1570.05    180.32 o 
 -15   7   4     4933.98     5433.16    267.46 o 
 -13   7   4      816.31     1121.68    137.64 o 
 -11   7   4     2406.23     2373.05    125.06 o 
  -9   7   4      253.02      282.26     67.35 o 
  -7   7   4    10844.82    11195.57    207.61 o 
  -5   7   4     2343.17     2359.36     73.47 o 
  -3   7   4     4257.67     4689.50    102.98 o 
  -1   7   4    26997.85    26957.21    294.56 o 
   1   7   4     9500.12     8809.40    147.77 o 
   3   7   4    17274.56    18568.46    207.25 o 
   5   7   4     6888.60     6412.00    123.15 o 
   7   7   4     7435.68     7429.63    213.71 o 
   9   7   4    12763.21    12511.31    325.69 o 
  11   7   4     5299.32     5468.35    236.44 o 
  13   7   4     4065.30     3787.98    228.53 o 
  15   7   4     1545.80     1756.09    189.44 o 
  17   7   4     4011.02     4068.25    310.21 o 
 -18   8   4      131.14       27.79    141.25 o 
 -16   8   4      880.72      643.08    148.31 o 
 -14   8   4      214.99       90.81     81.24 o 
 -12   8   4     6705.40     6782.78    235.08 o 
 -10   8   4     5392.63     5110.79    152.09 o 
  -8   8   4       26.00      135.70     49.33 o 
  -6   8   4      781.04      858.80     84.49 o 
  -4   8   4      403.16      520.63     50.22 o 
  -2   8   4      587.58      690.12     56.44 o 
   0   8   4     1147.09     1078.82     65.27 o 
   2   8   4     5107.37     5319.25    137.19 o 
   4   8   4     8058.67     8546.34    144.87 o 
   6   8   4     4909.93     5226.28    183.91 o 
   8   8   4       12.20      121.91     74.94 o 
  10   8   4      182.23      129.11     90.72 o 
  12   8   4      468.04      550.93    126.38 o 
  14   8   4      176.39      236.91     95.07 o 
  16   8   4     2365.78     2416.19    221.28 o 
  18   8   4      114.96      137.83    141.68 o 
 -19   9   4     2747.36     3124.41    308.18 o 
 -17   9   4     4396.19     4380.16    523.65 o 
 -15   9   4      580.66      445.17    130.57 o 
 -13   9   4        3.84      -75.19     78.08 o 
 -11   9   4     1331.39     1233.87    131.11 o 
  -9   9   4     1365.38     1256.09     93.92 o 
  -7   9   4     2629.24     2986.80    120.31 o 
  -5   9   4     5354.72     5186.98    139.16 o 
  -3   9   4    12891.31    12946.18    195.29 o 
  -1   9   4      135.67      329.41     55.14 o 
   1   9   4    10024.35    10618.43    183.17 o 
   3   9   4     9465.57     9950.00    181.21 o 
   5   9   4      799.29      780.01     98.82 o 
   7   9   4     3637.88     3786.92    223.11 o 
   9   9   4     1817.63     1808.85    162.98 o 
  11   9   4      349.20      381.13    118.62 o 
  13   9   4       27.40      142.75    108.50 o 
  15   9   4       35.22       41.93    113.40 o 
  17   9   4      147.86       52.79    120.11 o 
 -18  10   4     1015.36     1411.84    239.49 o 
 -16  10   4      349.91      352.03    156.63 o 
 -14  10   4       60.74      304.70    118.60 o 
 -12  10   4      185.75      335.51    102.73 o 
 -10  10   4     4649.57     4414.10    201.15 o 
  -8  10   4       82.36      275.26     66.32 o 
  -6  10   4      306.18      534.21     72.25 o 
  -4  10   4     2343.40     2525.17    112.84 o 
  -2  10   4     1575.75     1696.27     88.22 o 
   0  10   4     1087.18     1463.68     92.35 o 
   2  10   4     3007.47     3207.41    117.01 o 
   4  10   4      225.71      159.89     47.71 o 
   6  10   4       39.25       89.55     57.60 o 
   8  10   4      700.73      970.58    123.68 o 
  10  10   4     2107.57     2070.79    184.34 o 
  12  10   4      926.26      990.45    158.58 o 
  14  10   4      605.64      419.34    141.33 o 
  16  10   4       11.85      -19.53    126.42 o 
 -17  11   4     2992.66     3148.98    307.44 o 
 -15  11   4     3914.83     3511.90    305.00 o 
 -13  11   4      912.32     1165.46    185.12 o 
 -11  11   4     4612.18     4842.09    232.76 o 
  -9  11   4     3087.97     3331.53    239.81 o 
  -7  11   4      543.63      693.88     84.15 o 
  -5  11   4    27325.70    26846.33    339.45 o 
  -3  11   4     4805.94     4662.74    138.23 o 
  -1  11   4       43.33       24.91     42.91 o 
   1  11   4      255.30      293.33     52.45 o 
   3  11   4     1586.39     1473.27     94.85 o 
   5  11   4     4183.64     4381.89    176.09 o 
   7  11   4      705.70      878.19    120.26 o 
   9  11   4     1028.74     1080.06    138.55 o 
  11  11   4     2625.54     2885.00    221.32 o 
  13  11   4      180.95      225.44    126.35 o 
  15  11   4       18.18       12.36    121.84 o 
 -16  12   4     1505.70     1705.38    259.66 o 
 -14  12   4     1687.97     1455.25    202.44 o 
 -12  12   4     3436.95     3176.84    243.58 o 
 -10  12   4      444.69      887.25    132.21 o 
  -8  12   4      813.80      724.26    120.89 o 
  -6  12   4     3493.35     3794.55    154.43 o 
  -4  12   4     5008.01     5138.62    154.64 o 
  -2  12   4      292.77      259.82     57.60 o 
   0  12   4     1110.49     1339.88     93.30 o 
   2  12   4       47.82      243.26     57.71 o 
   4  12   4      161.99      254.64     65.48 o 
   6  12   4     4714.34     4839.08    212.82 o 
   8  12   4      454.48      452.66    110.81 o 
  10  12   4     3671.33     3273.68    231.63 o 
  12  12   4     3263.63     3774.68    262.94 o 
  14  12   4      298.98      411.36    147.06 o 
 -13  13   4      914.84      854.36    177.08 o 
 -11  13   4     1942.63     1960.63    211.18 o 
  -9  13   4      333.89      421.58    114.59 o 
  -7  13   4     1577.30     2089.73    167.87 o 
  -5  13   4     4127.68     4725.08    251.36 o 
  -3  13   4      469.91      690.60     84.19 o 
  -1  13   4    13128.76    12902.73    265.23 o 
   1  13   4     8272.05     8555.60    202.01 o 
   3  13   4     1309.55     1264.42    122.85 o 
   5  13   4     4442.85     4137.13    188.67 o 
   7  13   4     4991.41     5020.77    237.03 o 
   9  13   4     6184.97     5308.41    306.57 o 
  11  13   4    12186.04    12273.58    419.21 o 
  13  13   4     1192.96     1110.31    187.47 o 
 -12  14   4     1206.29     1552.71    208.68 o 
 -10  14   4     7234.40     7806.15    342.25 o 
  -8  14   4      387.84      423.73    136.81 o 
  -6  14   4     7454.72     7349.76    239.07 o 
  -4  14   4    24918.54    24554.20    362.20 o 
  -2  14   4     1592.60     1655.53    124.01 o 
   0  14   4     4176.85     4007.73    186.33 o 
   2  14   4     1576.27     1875.25    142.25 o 
   4  14   4      182.09       28.40     61.86 o 
   6  14   4     1706.16     2036.20    227.30 o 
   8  14   4       73.97      187.51    111.43 o 
  10  14   4     6550.67     6527.75    396.82 o 
 -11  15   4     9408.63     9996.01    404.12 o 
  -9  15   4     5753.92     5269.24    306.85 o 
  -7  15   4      315.70      318.50    134.76 o 
  -5  15   4     9728.47     9994.20    284.49 o 
  -3  15   4     1282.27     1401.40    126.28 o 
  -1  15   4     6329.72     5856.05    219.93 o 
   1  15   4     7073.86     7485.07    274.88 o 
   3  15   4      732.89      966.01    143.49 o 
   5  15   4     9487.19     9368.11    313.99 o 
   7  15   4     5658.90     6886.82    291.96 o 
   9  15   4      312.48      258.09    123.79 o 
  -8  16   4      850.20      634.03    167.38 o 
  -6  16   4    11465.41    11919.30    486.15 o 
  -4  16   4     8065.36     8589.91    407.50 o 
  -2  16   4      983.73     1060.76    135.53 o 
   0  16   4    15933.99    16071.83    463.31 o 
   2  16   4      133.14       63.20     77.39 o 
   4  16   4     6350.41     6161.09    282.64 o 
   6  16   4    18278.46    17803.90    452.42 o 
  -3  17   4      656.90      914.13    251.38 o 
  -1  17   4    12885.66    12791.67    502.82 o 
   1  17   4     5058.29     5541.43    428.02 o 
 -21   1   5     2263.23     2390.49    306.68 o 
 -19   1   5     1893.60     2352.83    549.92 o 
 -17   1   5      124.74       68.71    107.00 o 
 -15   1   5      679.34      649.35    104.36 o 
 -13   1   5     1616.57     1818.71    191.85 o 
 -11   1   5     7024.52     7599.85    414.34 o 
  -9   1   5       31.13      129.45     96.60 o 
  -7   1   5    14060.03    17419.01    522.71 o 
  -5   1   5       78.01      104.03     37.70 o 
  -3   1   5    34288.36    36948.10    299.65 o 
  -1   1   5    32315.27    32275.57    296.24 o 
   1   1   5     1634.79     1638.29     42.47 o 
   3   1   5     2265.77     2122.89     60.36 o 
   5   1   5     6862.62     8020.79    164.05 o 
   7   1   5     4144.21     4031.00    127.10 o 
   9   1   5    18382.76    18643.24    306.94 o 
  11   1   5      216.71      214.96     80.53 o 
  13   1   5      858.62     1272.45    140.78 o 
  15   1   5     1996.26     1894.18    244.27 o 
  17   1   5     2651.92     2743.43    295.07 o 
  19   1   5       18.36      -77.58    161.69 o 
 -22   2   5      162.70      401.97    200.50 o 
 -20   2   5       81.37       90.92    129.31 o 
 -18   2   5     1330.98     1619.56    197.11 o 
 -16   2   5     3296.58     3782.83    231.39 o 
 -14   2   5      344.23      522.73     90.54 o 
 -12   2   5     6386.31     6504.12    217.15 o 
 -10   2   5     4832.70     6097.02    249.85 o 
  -8   2   5     5459.74     5679.12    217.47 o 
  -6   2   5      752.75      623.96     67.38 o 
  -4   2   5    11968.36    12537.00    166.95 o 
  -2   2   5     3537.57     4316.13     88.59 o 
   0   2   5       66.65      166.19     22.54 o 
   2   2   5    59762.29    63821.16    507.02 o 
   4   2   5    24096.52    26706.13    279.98 o 
   6   2   5     2235.57     2040.52    148.34 o 
   8   2   5     2511.95     2508.20    105.36 o 
  10   2   5     5678.46     5757.92    202.39 o 
  12   2   5     9709.43    10283.91    272.44 o 
  14   2   5     5184.70     5036.89    255.74 o 
  16   2   5      332.57      190.60    149.29 o 
  18   2   5       70.78     -140.24    140.24 o 
  20   2   5     1280.84     1306.77    422.19 o 
 -21   3   5      244.78       97.22    102.06 o 
 -19   3   5     7060.04     7096.44    339.17 o 
 -17   3   5     5165.77     4735.26    257.69 o 
 -15   3   5     1648.97     2045.60    172.99 o 
 -13   3   5    31771.71    31696.74    623.32 o 
 -11   3   5     6770.61     6784.06    204.36 o 
  -9   3   5     2509.80     2264.51    152.00 o 
  -7   3   5    69648.01    71533.20    861.04 o 
  -5   3   5    11347.67    11752.25    175.84 o 
  -3   3   5     4503.29     4072.61     71.22 o 
  -1   3   5   166126.52   177990.41   1150.76 o 
   1   3   5      113.96      194.83     24.56 o 
   3   3   5    23245.11    24071.85    277.55 o 
   5   3   5    10292.61    10683.13    186.28 o 
   7   3   5     1761.26     1795.58     62.73 o 
   9   3   5      182.42      152.28     38.38 o 
  11   3   5        9.47      165.57     74.12 o 
  13   3   5        5.15      140.68    101.64 o 
  15   3   5     5967.93     5679.35    286.79 o 
  17   3   5      635.67      731.05    209.46 o 
  19   3   5      804.00     1185.90    260.18 o 
 -20   4   5     1149.24     1263.40    205.51 o 
 -18   4   5     1008.93      766.64    182.32 o 
 -16   4   5      466.06      383.70    189.89 o 
 -14   4   5     2282.00     2252.27    176.94 o 
 -12   4   5    45770.91    47026.08    730.47 o 
 -10   4   5     1195.03     1345.04     86.54 o 
  -8   4   5     9153.97     9178.82    246.34 o 
  -6   4   5    41157.20    42932.51    621.57 o 
  -4   4   5        2.23       89.38     20.50 o 
  -2   4   5    58335.82    60346.82    455.30 o 
   0   4   5      151.76      286.74     29.30 o 
   2   4   5    17790.63    17038.43    177.54 o 
   4   4   5    23677.43    23438.32    303.88 o 
   6   4   5     1250.45     1523.14     93.15 o 
   8   4   5    14973.36    13597.07    216.60 o 
  10   4   5    37614.89    36780.91    524.91 o 
  12   4   5      958.73     1258.37    158.15 o 
  14   4   5    22248.77    21114.60    540.54 o 
  16   4   5     8057.23     7936.16    353.94 o 
  18   4   5        1.45      201.71    154.48 o 
 -21   5   5      177.18      105.55    109.69 o 
 -19   5   5      290.09       53.12     88.21 o 
 -17   5   5     4301.12     4414.81    302.29 o 
 -15   5   5      242.56        1.10     76.38 o 
 -13   5   5      104.39       83.32     70.52 o 
  -9   5   5    14080.13    14107.76    297.74 o 
  -7   5   5     6222.12     5334.15    157.37 o 
  -5   5   5    16888.32    17838.59    213.60 o 
  -3   5   5     9330.60    10013.02    131.31 o 
  -1   5   5    45656.45    46204.92    389.88 o 
   1   5   5      144.50      208.15     31.19 o 
   3   5   5    33384.91    34221.83    324.38 o 
   7   5   5     5940.55     6238.83    157.81 o 
   9   5   5    30682.90    30038.23    550.70 o 
  11   5   5    21391.89    20323.43    493.90 o 
  13   5   5    12271.61    11715.82    397.06 o 
  15   5   5    27228.95    27232.88    768.20 o 
  17   5   5      850.69      797.25    181.85 o 
  19   5   5     4618.42     4164.51    743.61 o 
 -20   6   5     1090.99     1214.54    216.58 o 
 -18   6   5    10854.10     9656.92    345.79 o 
 -16   6   5     5960.09     6941.49    279.29 o 
 -14   6   5     5797.82     5703.18    236.54 o 
 -12   6   5    33031.96    32085.84    465.60 o 
 -10   6   5    14424.44    14616.91    305.47 o 
  -8   6   5    27561.97    27264.97    413.98 o 
  -6   6   5    33134.90    32414.34    312.18 o 
  -4   6   5    24135.55    25163.41    245.38 o 
  -2   6   5    70094.75    70575.26    520.69 o 
   0   6   5    71952.02    75666.62    555.83 o 
   2   6   5     7297.34     7370.24    127.52 o 
   4   6   5    10935.36    10252.73    163.30 o 
   6   6   5     6298.72     6293.00    134.38 o 
   8   6   5     2993.81     2587.09    184.16 o 
  10   6   5    10684.38    10636.09    302.68 o 
  12   6   5     2701.85     2845.86    195.13 o 
  14   6   5     6018.89     6018.11    347.51 o 
  16   6   5     1246.57     1347.31    181.12 o 
  18   6   5     6519.61     6360.66    377.44 o 
 -19   7   5     5130.25     4824.97    336.21 o 
 -17   7   5    18923.56    17884.61    464.53 o 
 -15   7   5     2115.19     2266.11    230.66 o 
 -13   7   5    45601.28    47584.67    722.80 o 
 -11   7   5    17954.05    18322.41    310.20 o 
  -9   7   5     2959.32     3003.54    122.01 o 
  -7   7   5    29817.87    29299.41    400.06 o 
  -5   7   5    18909.15    17224.04    202.76 o 
  -3   7   5    20345.45    20668.58    230.25 o 
  -1   7   5    38403.82    40369.14    387.94 o 
   1   7   5     4600.25     4300.51    104.78 o 
   3   7   5    40025.16    40896.76    377.70 o 
   5   7   5    46976.58    46956.73    403.60 o 
   7   7   5      462.28      282.82    102.54 o 
   9   7   5    21257.71    21345.43    436.96 o 
  11   7   5    25622.50    25033.22    506.76 o 
  13   7   5     9406.17     8776.97    316.39 o 
  15   7   5     9121.62     8803.58    336.77 o 
  17   7   5      670.21      366.30    129.01 o 
 -20   8   5       93.46       30.39    156.25 o 
 -18   8   5     7489.18     8257.45    403.38 o 
 -16   8   5     7168.55     7251.54    380.98 o 
 -14   8   5     2652.71     2474.19    190.05 o 
 -12   8   5    12960.48    13394.75    278.59 o 
 -10   8   5     1544.65     1752.47    104.10 o 
  -8   8   5    15567.23    15886.85    278.96 o 
  -6   8   5     7455.23     7035.70    154.11 o 
  -4   8   5      288.28      427.37     48.04 o 
  -2   8   5    25812.92    24965.45    274.45 o 
   0   8   5    17436.19    17383.48    225.04 o 
   2   8   5    23551.05    23321.06    273.26 o 
   4   8   5   103113.27   100560.87    758.52 o 
   6   8   5     3368.20     3769.10    163.47 o 
   8   8   5    15954.43    15751.97    374.36 o 
  10   8   5    35806.51    34829.60    613.20 o 
  12   8   5        1.13      -23.73     87.97 o 
  14   8   5    22333.53    21999.95    526.17 o 
  16   8   5    14430.61    14699.62    456.72 o 
 -19   9   5     1021.02      796.40    207.24 o 
 -17   9   5    10830.08    11785.97    641.22 o 
 -15   9   5     1534.33     1607.59    215.31 o 
 -13   9   5     9902.54     9573.98    290.51 o 
 -11   9   5    33475.62    31788.89    459.04 o 
  -9   9   5      773.77      959.80     86.28 o 
  -7   9   5    22089.98    21931.20    523.69 o 
  -5   9   5    12392.48    12451.60    215.25 o 
  -3   9   5     2774.00     2910.07    101.27 o 
  -1   9   5   100995.25   101311.49    812.99 o 
   1   9   5     1074.09     1467.98     81.49 o 
   3   9   5    57274.60    56146.76    506.01 o 
   5   9   5    24580.80    23520.25    364.33 o 
   7   9   5     1629.99     1753.89    138.01 o 
   9   9   5    30386.11    30708.12    869.61 o 
  11   9   5    10463.32    10253.59    360.67 o 
  13   9   5      484.00      511.20    137.15 o 
  15   9   5    17451.38    16969.99    485.70 o 
  17   9   5        5.99      -60.35    122.63 o 
 -18  10   5    10139.00    10709.93    479.28 o 
 -16  10   5     9461.65     9700.28    487.22 o 
 -14  10   5    10472.99    10424.36    372.95 o 
 -12  10   5    27014.56    28168.42    509.54 o 
 -10  10   5     4782.82     4602.29    274.74 o 
  -8  10   5     5932.06     5667.70    164.27 o 
  -6  10   5    29411.22    28707.39    363.66 o 
  -4  10   5     7767.00     7538.54    176.43 o 
  -2  10   5    19572.51    19797.83    314.32 o 
   0  10   5    69357.69    69725.32    594.84 o 
   2  10   5     1035.37      925.00     77.31 o 
   4  10   5    20722.55    20305.16    315.48 o 
   6  10   5     6514.31     6403.81    222.01 o 
   8  10   5     2134.32     1752.89    148.63 o 
  10  10   5    15558.82    14934.21    410.06 o 
  12  10   5      765.20      735.55    148.44 o 
  14  10   5     8743.28     8558.49    351.04 o 
  16  10   5     3300.31     3697.21    280.29 o 
 -17  11   5     6087.48     5781.88    383.12 o 
 -15  11   5      899.89     1191.70    218.34 o 
 -13  11   5    19276.83    18007.03    492.64 o 
 -11  11   5    10660.67    10681.81    311.09 o 
  -9  11   5     2592.36     2534.04    149.44 o 
  -7  11   5    36333.88    35201.37    480.64 o 
  -5  11   5    16152.12    15437.74    250.77 o 
  -3  11   5      265.38      436.48     71.11 o 
  -1  11   5    12730.22    12999.00    238.98 o 
   1  11   5     3074.40     2905.80    117.83 o 
   3  11   5    17302.24    17386.06    296.38 o 
   5  11   5    10092.27     9836.08    275.25 o 
   7  11   5      411.97      535.14    112.97 o 
   9  11   5    16653.93    16525.25    434.07 o 
  11  11   5     7939.46     7805.37    320.23 o 
  13  11   5     5198.12     5128.93    296.01 o 
  15  11   5    10545.22    10153.62    400.20 o 
 -16  12   5     3975.05     4139.02    345.19 o 
 -14  12   5       16.88      101.11    121.50 o 
 -12  12   5    13293.37    12769.06    419.35 o 
 -10  12   5     3081.95     3098.75    227.69 o 
  -8  12   5    13953.42    14190.76    309.46 o 
  -6  12   5    13001.08    12391.94    236.27 o 
  -4  12   5     2226.28     2450.18    120.25 o 
  -2  12   5    30310.37    29774.26    370.05 o 
   0  12   5     3796.07     3518.52    123.36 o 
   2  12   5    14481.07    14143.67    273.24 o 
   4  12   5    28653.25    27515.21    437.17 o 
   6  12   5       55.71       16.54     62.14 o 
   8  12   5     4580.98     4875.26    302.71 o 
  10  12   5    16917.17    16587.66    461.69 o 
  12  12   5     1669.27     1347.06    191.14 o 
  14  12   5    13345.30    13967.91    467.24 o 
 -15  13   5      104.70      168.63    338.58 o 
 -13  13   5     6830.30     6748.77    427.84 o 
 -11  13   5    10443.95    10742.52    389.94 o 
  -9  13   5       71.08      -57.66     98.52 o 
  -7  13   5    23633.88    23547.96    581.00 o 
  -5  13   5     9715.45     9568.05    215.09 o 
  -3  13   5     6447.74     6158.65    173.82 o 
  -1  13   5    28791.05    27446.74    531.74 o 
   1  13   5      227.17      188.56     65.36 o 
   3  13   5    14311.12    13864.45    286.16 o 
   5  13   5     7464.95     7611.23    281.60 o 
   7  13   5      244.12      324.11    107.96 o 
   9  13   5     3416.66     3887.76    232.74 o 
  11  13   5     2428.34     2657.85    238.72 o 
 -12  14   5    13322.37    14017.91    578.02 o 
 -10  14   5     3382.43     3790.77    268.44 o 
  -8  14   5     2941.45     3081.31    237.20 o 
  -6  14   5     8776.79     9018.78    263.99 o 
  -4  14   5        2.01      163.24     57.09 o 
  -2  14   5     4490.27     4639.15    181.19 o 
   0  14   5     7697.49     7571.11    235.82 o 
   2  14   5       76.76       66.93     60.74 o 
   4  14   5     2134.10     2588.85    167.16 o 
   6  14   5     3149.52     3325.07    210.80 o 
   8  14   5     1565.97     1600.46    173.43 o 
  10  14   5     8014.65     8810.17    366.51 o 
 -11  15   5      983.14     1374.28    204.49 o 
  -9  15   5       92.34       58.21    116.38 o 
  -7  15   5     4233.03     4037.83    265.92 o 
  -5  15   5     1281.60     1362.15    179.15 o 
  -3  15   5     1435.74     1735.50    136.68 o 
  -1  15   5     2094.19     2405.30    161.89 o 
   1  15   5      229.65      277.10    137.63 o 
   3  15   5    14660.84    14370.48    383.11 o 
   5  15   5     4423.59     4689.16    284.16 o 
   7  15   5     1822.53     1933.06    189.32 o 
   9  15   5     6757.61     7274.45    309.03 o 
  -8  16   5      651.52      676.70    166.95 o 
  -6  16   5     1607.36     1858.61    248.96 o 
  -4  16   5      156.40      192.33    145.08 o 
  -2  16   5     1005.26     1229.49    153.73 o 
   0  16   5     2903.77     3236.33    245.12 o 
   2  16   5     2545.53     2776.65    226.96 o 
   4  16   5     2649.46     3077.28    219.06 o 
   6  16   5     1888.50     2278.40    203.68 o 
  -3  17   5      263.53      698.67    239.93 o 
  -1  17   5     2989.76     3310.07    381.46 o 
   1  17   5       10.26      126.60    128.37 o 
 -22   0   6     3141.98     4162.05    549.19 o 
 -20   0   6     3747.27     4181.17    509.47 o 
 -18   0   6    27207.93    26047.61   1043.45 o 
 -16   0   6     4411.48     4032.00    273.60 o 
 -14   0   6    19350.57    19904.93    533.49 o 
 -12   0   6     8339.73     7783.24    429.05 o 
 -10   0   6    18338.79    16683.00    576.16 o 
  -8   0   6      963.31      707.57    126.02 o 
  -6   0   6      177.48      337.85     80.42 o 
  -4   0   6    87247.98    90352.20   1559.29 o 
  -2   0   6      276.67      227.73     22.81 o 
   0   0   6   169044.09   175791.80   1700.95 o 
   2   0   6    58770.22    60546.32    652.45 o 
   4   0   6   134670.69   138078.00   1385.65 o 
   6   0   6     6016.25     5277.56    194.09 o 
   8   0   6   115454.33   119347.13   1612.83 o 
  10   0   6    15812.06    17122.52    879.19 o 
  12   0   6    41039.93    43371.57    824.59 o 
  14   0   6    29053.09    30483.75   1030.21 o 
  16   0   6     7826.68     7543.96    525.16 o 
  18   0   6    10470.89    11247.53    813.48 o 
  20   0   6     7384.02     6421.06    701.19 o 
 -21   1   6     1368.31      768.34    336.33 o 
 -19   1   6    11962.31    12644.00    363.39 o 
 -17   1   6     5332.12     5423.63    231.25 o 
 -15   1   6     9969.49     9691.67    421.11 o 
 -13   1   6    32857.76    32251.72    796.14 o 
 -11   1   6     2756.20     3185.28    280.48 o 
  -9   1   6    75288.71    76878.22   1592.15 o 
  -7   1   6    44881.04    44397.53    698.74 o 
  -5   1   6      638.03      959.39     83.38 o 
  -3   1   6    38497.45    37791.16    324.88 o 
  -1   1   6    76150.24    75714.38    558.98 o 
   1   1   6    37406.79    38613.42    314.64 o 
   3   1   6    82815.48    82878.19    615.75 o 
   5   1   6     3517.72     3435.70    103.04 o 
   7   1   6    77539.50    78131.81    788.82 o 
   9   1   6    54445.90    54107.51    623.95 o 
  11   1   6       63.15      -53.70     53.70 o 
  13   1   6    10872.92    11000.17    325.00 o 
  15   1   6    17590.98    17315.65    599.61 o 
  17   1   6     3117.19     3454.50    327.63 o 
  19   1   6    10995.13    11585.58    602.78 o 
 -22   2   6        8.10     -136.76    164.68 o 
 -20   2   6    12661.23    12149.30    436.10 o 
 -18   2   6    18540.44    18898.51    434.25 o 
 -16   2   6      222.13      304.49    118.55 o 
 -14   2   6    26744.53    27438.50    449.46 o 
 -12   2   6    23717.02    23032.66    550.96 o 
 -10   2   6     1072.45      989.30    189.27 o 
  -8   2   6   129882.05   131717.39   2075.73 o 
  -6   2   6      906.73      803.82     71.23 o 
  -4   2   6     8764.65     9287.86    120.74 o 
  -2   2   6   461139.75   466475.50   4183.87 o 
   0   2   6    37245.93    36789.14    295.94 o 
   2   2   6    79551.42    81337.54    665.20 o 
   4   2   6    87836.70    91234.58    766.85 o 
   6   2   6     2426.85     2612.51     92.12 o 
   8   2   6    31047.91    28792.23    384.45 o 
  10   2   6      951.55      887.15    119.82 o 
  12   2   6     7571.41     7442.05    234.23 o 
  14   2   6    11451.64    10553.64    361.17 o 
  16   2   6      707.06      612.31    273.37 o 
  18   2   6     3286.68     3408.23    427.83 o 
 -21   3   6      666.99      517.61    182.12 o 
 -19   3   6     8721.01     8151.47    357.50 o 
 -17   3   6     6162.44     6412.44    288.40 o 
 -15   3   6     5481.42     5114.19    242.60 o 
 -13   3   6    21295.43    23028.07    433.05 o 
 -11   3   6       29.19      -15.86     73.98 o 
  -9   3   6    60918.65    62615.01    972.00 o 
  -7   3   6    65514.96    71796.66    884.76 o 
  -5   3   6     1980.57     2198.25     65.67 o 
  -3   3   6    11235.07    11598.30    128.84 o 
  -1   3   6     4687.26     5282.01    104.72 o 
   1   3   6      114.18       76.91     24.39 o 
   3   3   6    33201.55    31634.11    319.51 o 
   5   3   6     3798.01     3734.08    110.68 o 
   7   3   6     4450.92     3975.65     84.09 o 
   9   3   6    13439.96    12383.73    213.52 o 
  11   3   6     8110.90     7545.96    228.58 o 
  13   3   6    21280.89    20885.83    510.58 o 
  15   3   6     5999.65     6121.83    302.29 o 
  17   3   6      503.47      479.15    190.57 o 
  19   3   6    12058.25    12100.38    897.09 o 
 -22   4   6      615.90      293.59    134.45 o 
 -20   4   6     1616.70     1846.57    195.48 o 
 -18   4   6     5591.53     5452.12    378.97 o 
 -16   4   6     3281.62     2993.49    274.62 o 
 -14   4   6     1112.23     1039.24    140.59 o 
 -12   4   6    20408.58    21969.70    773.52 o 
 -10   4   6     3848.89     4037.03    182.87 o 
  -8   4   6    32064.57    33101.46    528.62 o 
  -6   4   6    14860.16    15626.75    228.72 o 
  -4   4   6   104887.07   112559.44    775.78 o 
  -2   4   6    46663.03    48346.51    384.88 o 
   0   4   6      283.16      415.94     33.13 o 
   2   4   6    14257.37    12555.24    147.04 o 
   4   4   6     1922.53     1294.92     81.34 o 
   6   4   6    25454.26    25732.26    484.66 o 
   8   4   6    54974.85    54704.88    851.84 o 
  10   4   6     5141.60     5292.73    186.58 o 
  12   4   6    14399.31    15231.66    430.21 o 
  14   4   6    35102.02    34723.18    719.51 o 
  16   4   6     1457.66     1437.34    202.52 o 
  18   4   6    12342.29    13448.05    614.76 o 
 -21   5   6     2327.91     2349.22    264.42 o 
 -19   5   6     7954.18     8202.00    467.62 o 
 -17   5   6     1375.70      434.88    404.27 o 
 -15   5   6     5681.68     5987.60    494.27 o 
 -11   5   6     1883.38     1947.45    127.28 o 
  -9   5   6    20715.90    20634.74    349.20 o 
  -7   5   6    19418.49    18239.82    270.88 o 
  -5   5   6     4038.09     4785.85    103.49 o 
  -3   5   6    45104.51    48615.13    401.05 o 
  -1   5   6    45788.98    48387.30    378.92 o 
   1   5   6     1266.11     1418.21     57.14 o 
   3   5   6    39254.45    40059.35    365.67 o 
   5   5   6     9031.50     9649.54    175.09 o 
   7   5   6     7371.22     6582.88    167.70 o 
   9   5   6    10140.28    10998.92    292.09 o 
  11   5   6     9984.12     9333.21    336.27 o 
  13   5   6      683.08     1032.36    164.51 o 
  15   5   6      317.92      511.74    129.45 o 
  17   5   6        3.71      -40.09     99.96 o 
  19   5   6     3514.71     3259.63    378.55 o 
 -20   6   6     1112.58      848.66    259.29 o 
 -18   6   6     1805.59     1964.50    193.24 o 
 -16   6   6      629.83      482.57    124.18 o 
 -14   6   6     2921.60     3332.06    244.03 o 
 -12   6   6     5934.37     5844.32    299.45 o 
 -10   6   6     1346.72     1613.75    118.25 o 
  -8   6   6    25183.04    26058.43    400.80 o 
  -6   6   6    10586.17    10580.63    164.75 o 
  -4   6   6       74.89      147.70     29.51 o 
  -2   6   6    15038.33    15090.27    195.21 o 
   0   6   6      205.03      259.24     37.55 o 
   2   6   6     4175.50     4493.51    100.91 o 
   4   6   6     4691.15     4975.95    114.92 o 
   6   6   6      186.79      178.73     51.53 o 
   8   6   6     8156.95     7917.49    249.27 o 
  10   6   6      238.76      223.39     82.34 o 
  12   6   6     1063.41     1097.73    143.65 o 
  14   6   6     6766.18     6011.06    269.89 o 
  16   6   6     1405.61     1486.97    187.62 o 
  18   6   6      611.73      437.91    126.84 o 
 -19   7   6     2629.20     2930.33    278.67 o 
 -17   7   6     2658.08     3060.60    266.60 o 
 -15   7   6     4748.34     4252.30    230.95 o 
 -13   7   6     7848.33     8178.30    219.09 o 
 -11   7   6        0.97       43.49     55.97 o 
  -9   7   6       14.62       67.11     42.68 o 
  -7   7   6     2202.71     2521.47    108.82 o 
  -5   7   6     5911.32     6630.04    145.32 o 
  -3   7   6     1065.39     1094.76     59.33 o 
  -1   7   6     2056.46     2341.82     94.75 o 
   1   7   6     7232.96     7188.81    135.07 o 
   3   7   6     8013.81     8134.54    146.00 o 
   5   7   6     2443.24     3030.42     99.65 o 
   7   7   6    17907.41    17223.98    370.17 o 
   9   7   6      988.28     1057.86    129.27 o 
  11   7   6     5908.59     5844.40    249.65 o 
  13   7   6     5233.81     5250.19    310.21 o 
  15   7   6     3917.47     3630.59    246.73 o 
  17   7   6       81.65      -18.11     97.29 o 
 -20   8   6      212.75      222.18    179.96 o 
 -18   8   6     1781.98     2401.05    421.23 o 
 -16   8   6     1498.46     1718.99    220.79 o 
 -14   8   6      341.89      466.70    144.63 o 
 -12   8   6      559.88      492.45     96.58 o 
 -10   8   6     3463.53     3682.54    143.32 o 
  -8   8   6      138.89      145.57     48.06 o 
  -6   8   6       12.92       17.97     28.03 o 
  -4   8   6     5457.14     6197.39    151.28 o 
  -2   8   6      841.32      756.18     57.90 o 
   0   8   6     5506.63     6444.73    135.24 o 
   2   8   6     1479.18     1513.71     77.71 o 
   4   8   6      574.98      884.59     71.43 o 
   6   8   6     4089.77     3909.54    167.50 o 
   8   8   6     1696.83     1988.03    158.08 o 
  10   8   6      435.49      637.20    123.13 o 
  12   8   6      273.42      486.53    124.02 o 
  14   8   6      607.14      909.73    159.67 o 
  16   8   6       51.56       80.95    100.72 o 
 -19   9   6      109.06      143.34    158.17 o 
 -17   9   6      107.11       16.19    103.54 o 
 -15   9   6     3368.57     3246.08    273.94 o 
 -13   9   6       42.14      -42.13     67.60 o 
 -11   9   6      173.71      214.48     66.08 o 
  -9   9   6     2593.78     2574.53    182.34 o 
  -7   9   6     1634.35     1878.87    134.02 o 
  -5   9   6     1385.42     1583.77     77.37 o 
  -3   9   6     1955.74     2215.00     89.92 o 
  -1   9   6     3184.16     3523.70    118.72 o 
   1   9   6     3785.29     3915.65    116.83 o 
   3   9   6     2094.36     2125.64     95.78 o 
   5   9   6     5101.49     5443.14    175.85 o 
   7   9   6      512.32      577.97    101.25 o 
   9   9   6     3633.07     3009.21    198.55 o 
  11   9   6      248.67      304.38    116.45 o 
  13   9   6     1783.94     2137.85    205.13 o 
  15   9   6       28.68      241.37    128.50 o 
 -18  10   6     1236.68     1280.39    233.32 o 
 -16  10   6      293.23      383.51    159.84 o 
 -14  10   6      826.26      835.60    156.11 o 
 -12  10   6      806.74      944.68    129.73 o 
 -10  10   6        0.30      147.97     64.14 o 
  -8  10   6       12.21       22.56     49.09 o 
  -6  10   6      673.23      645.59     74.18 o 
  -4  10   6       74.64      133.01     52.53 o 
  -2  10   6     2546.24     2726.57    105.22 o 
   0  10   6     5284.81     5074.47    136.76 o 
   2  10   6     6384.39     6290.80    153.34 o 
   4  10   6      991.45     1134.70     94.54 o 
   6  10   6      211.51      167.37     71.92 o 
   8  10   6       93.46       64.61     92.62 o 
  10  10   6        1.36       58.84     97.51 o 
  12  10   6      932.43      903.06    157.47 o 
  14  10   6     1276.02     1352.92    193.49 o 
  16  10   6        0.97       67.67    249.10 o 
 -17  11   6       32.92      -40.42    140.35 o 
 -15  11   6     2445.18     2431.19    340.38 o 
 -13  11   6     5405.04     4817.54    317.99 o 
 -11  11   6       22.13      186.68    112.22 o 
  -9  11   6     4040.51     4222.44    160.89 o 
  -7  11   6    12751.02    12485.67    249.71 o 
  -5  11   6       93.91      179.54     51.67 o 
  -3  11   6    14261.50    14381.50    256.46 o 
  -1  11   6    13161.70    13294.76    244.23 o 
   1  11   6     2723.77     2680.00    115.66 o 
   3  11   6     3879.97     3575.58    147.81 o 
   5  11   6     4658.38     4384.20    213.44 o 
   7  11   6     1138.84      909.59    127.31 o 
   9  11   6       13.77       14.54     93.45 o 
  11  11   6     1125.78     1076.71    164.64 o 
  13  11   6     1972.30     2247.59    224.27 o 
  15  11   6       39.72      112.01    184.89 o 
 -16  12   6      342.50      237.68    174.86 o 
 -14  12   6     3785.59     4027.88    284.02 o 
 -12  12   6     2431.53     2413.14    221.57 o 
 -10  12   6      401.21      341.99    123.10 o 
  -8  12   6     9155.83     9301.97    249.35 o 
  -6  12   6      877.12      791.78     85.63 o 
  -4  12   6     4213.25     3984.53    151.49 o 
  -2  12   6     3790.12     3592.18    146.29 o 
   0  12   6     1535.45     1633.83    101.86 o 
   2  12   6     3509.16     3462.45    217.48 o 
   4  12   6        8.11       95.18     58.12 o 
   6  12   6      172.34      101.90     69.84 o 
   8  12   6     2264.13     2451.43    183.56 o 
  10  12   6     1090.88     1353.09    179.38 o 
  12  12   6      642.97     1060.51    177.34 o 
 -15  13   6      278.19      466.25    163.29 o 
 -13  13   6     1514.15     1290.41    188.72 o 
 -11  13   6     2393.85     2629.21    231.87 o 
  -9  13   6       36.88        0.62    119.96 o 
  -7  13   6      186.98      298.17     76.23 o 
  -5  13   6      115.20      111.77     53.11 o 
  -3  13   6      424.92      450.16     76.41 o 
  -1  13   6      272.40      462.38     79.25 o 
   1  13   6     4233.03     4055.12    167.30 o 
   3  13   6     2840.95     2838.10    149.45 o 
   5  13   6       16.59      -29.27     60.39 o 
   7  13   6     6770.84     7191.50    272.55 o 
   9  13   6     2651.83     2427.54    217.32 o 
  11  13   6     1541.78     1541.64    202.79 o 
 -12  14   6     3580.29     3774.33    295.49 o 
 -10  14   6     1089.96     1320.13    188.56 o 
  -8  14   6    11965.21    11488.97    391.19 o 
  -6  14   6     8512.44     9012.24    262.89 o 
  -4  14   6     4658.64     4939.10    169.70 o 
  -2  14   6     8036.37     7718.68    217.39 o 
   0  14   6      890.52      593.46    120.00 o 
   2  14   6     9510.15     9128.07    243.02 o 
   4  14   6    18622.66    17246.72    368.99 o 
   6  14   6      115.55      -69.81     69.81 o 
   8  14   6     4245.50     4072.53    242.09 o 
  10  14   6     1794.45     2081.80    224.71 o 
 -11  15   6      825.80      828.90    175.69 o 
  -9  15   6     8850.82     9241.56    375.02 o 
  -7  15   6    11841.38    12355.43    410.71 o 
  -5  15   6      288.11      142.13     85.70 o 
  -3  15   6    17030.46    17034.84    362.08 o 
  -1  15   6     5631.38     5619.26    220.73 o 
   1  15   6       26.75      -54.34     61.55 o 
   3  15   6    11086.95    10929.41    337.98 o 
   5  15   6     1799.04     1723.35    175.20 o 
   7  15   6     3687.57     3722.61    236.96 o 
  -8  16   6     2500.13     2573.32    245.26 o 
  -6  16   6      113.59       98.35    141.47 o 
  -4  16   6     1923.26     1929.39    242.56 o 
  -2  16   6     3458.40     3414.03    245.92 o 
   0  16   6      588.70      558.34    118.90 o 
   2  16   6     7380.18     7313.41    289.82 o 
   4  16   6     6305.24     6578.96    290.12 o 
   6  16   6     3823.59     3818.43    319.28 o 
  -1  17   6     2283.19     2552.83    284.02 o 
 -21   1   7       26.78      186.82    166.81 o 
 -19   1   7     3210.60     3226.11    270.15 o 
 -17   1   7     3465.40     3351.53    195.03 o 
 -15   1   7     1313.63     1256.45    109.29 o 
 -13   1   7     1529.19     1639.48    168.26 o 
 -11   1   7     9895.76     9004.96    303.87 o 
  -9   1   7      346.04      519.97     72.20 o 
  -7   1   7     3390.71     3574.91    121.29 o 
  -5   1   7     3834.26     4257.19    108.60 o 
  -3   1   7    43835.10    44445.86   1035.06 o 
  -1   1   7     9588.38    11295.24    137.15 o 
   1   1   7     5928.49     6083.41     92.37 o 
   3   1   7    10096.13    10053.40    128.03 o 
   5   1   7      331.69      259.53     40.67 o 
   7   1   7     1149.58     1205.42     88.71 o 
   9   1   7    15396.69    16409.79    324.86 o 
  11   1   7     5087.82     4890.25    192.58 o 
  13   1   7     2676.17     2872.66    199.66 o 
  15   1   7        0.14      118.14    140.11 o 
  17   1   7      504.60      605.41    214.53 o 
  19   1   7      723.48      650.02    246.15 o 
 -22   2   7       68.92      297.46    230.96 o 
 -20   2   7     3258.83     3248.31    255.14 o 
 -18   2   7       61.78      161.53     99.18 o 
 -16   2   7     1867.86     2032.73    157.85 o 
 -14   2   7    19964.67    19998.84    423.64 o 
 -12   2   7      393.79      537.37    190.99 o 
 -10   2   7     3004.16     3407.90    192.92 o 
  -8   2   7     6636.98     6744.37    196.83 o 
  -6   2   7     2767.86     2820.94    104.13 o 
  -4   2   7     1766.60     1359.44     43.97 o 
  -2   2   7    14487.55    14819.12    143.52 o 
   0   2   7      136.29      238.37     24.68 o 
   2   2   7    18387.99    19726.63    206.15 o 
   4   2   7    11045.23    13765.30    181.39 o 
   6   2   7       12.10       33.15     30.10 o 
   8   2   7     3130.58     3157.25    119.70 o 
  10   2   7     1577.35     1347.88    128.38 o 
  12   2   7      189.96      203.07     81.34 o 
  14   2   7     1281.83     1524.02    178.11 o 
  16   2   7      541.11      221.67    160.52 o 
  18   2   7      990.81      921.70    235.34 o 
 -21   3   7     5565.83     5776.07    391.50 o 
 -19   3   7      211.73       62.41    103.33 o 
 -17   3   7      490.47      792.96    160.75 o 
 -15   3   7    16622.23    16332.51    423.50 o 
 -13   3   7    13176.93    12894.75    313.56 o 
 -11   3   7    20068.33    20140.90    639.90 o 
  -9   3   7    31300.94    30309.84    497.66 o 
  -7   3   7     6761.11     6820.53    172.37 o 
  -5   3   7   105140.77   108120.34    812.86 o 
  -3   3   7    64462.54    63862.55    466.34 o 
  -1   3   7      104.37      220.78     27.09 o 
   1   3   7    90779.99    94698.27    676.33 o 
   3   3   7    71715.22    74336.55    615.18 o 
   5   3   7     1213.25     1301.97     77.34 o 
   7   3   7    31234.93    31729.72    355.73 o 
   9   3   7    13086.72    13643.10    290.34 o 
  11   3   7     1110.26     1063.72    111.69 o 
  13   3   7     8425.22     8358.55    333.87 o 
  15   3   7      104.79       48.98    112.11 o 
  17   3   7       14.94      133.62    155.00 o 
  19   3   7      117.00      173.55    186.48 o 
 -22   4   7      365.19      193.82    127.42 o 
 -20   4   7     5926.68     6277.60    329.88 o 
 -18   4   7     1912.99     2167.07    270.75 o 
 -16   4   7       35.61      119.00    121.51 o 
 -14   4   7     3529.77     3342.72    238.97 o 
 -12   4   7       89.88      -44.68     78.45 o 
 -10   4   7    18325.62    19296.39    400.11 o 
  -8   4   7    58280.45    60172.49   1026.55 o 
  -6   4   7     1642.30     1643.43     65.45 o 
  -4   4   7    93145.94    96553.15    680.81 o 
  -2   4   7    18146.13    18794.44    197.03 o 
   0   4   7    18076.76    18065.86    202.94 o 
   2   4   7    19633.63    18526.07    198.65 o 
   4   4   7       14.14       22.03     26.52 o 
   6   4   7    23581.13    23004.18    296.89 o 
   8   4   7     4765.09     4664.92    165.31 o 
  10   4   7      197.91      198.16     66.00 o 
  12   4   7    12796.99    12554.19    391.83 o 
  14   4   7      295.21      267.54    122.64 o 
  16   4   7     7443.35     7149.84    345.08 o 
  18   4   7    13508.82    13175.62    669.57 o 
 -21   5   7     4111.98     4782.02    339.61 o 
 -19   5   7     6350.37     6543.41    342.84 o 
 -17   5   7      495.16      199.21    184.43 o 
 -13   5   7    12176.16    12745.32    506.04 o 
 -11   5   7      241.43      141.39     51.76 o 
  -9   5   7    19572.00    18696.65    474.62 o 
  -7   5   7      720.78      729.68     65.68 o 
  -5   5   7     8179.57     7996.26    163.74 o 
  -3   5   7    15984.74    17002.85    194.93 o 
  -1   5   7     7453.53     8521.37    125.99 o 
   1   5   7    28526.41    27458.77    260.95 o 
   3   5   7     7027.17     7667.42    175.15 o 
   5   5   7       32.59       95.23     28.00 o 
   7   5   7     3551.11     3478.95    131.34 o 
   9   5   7     2549.23     2152.67    195.71 o 
  11   5   7    19402.99    19576.25    493.42 o 
  13   5   7    18893.83    18118.59    503.85 o 
  15   5   7      416.10      477.35    149.04 o 
  17   5   7     8538.90     9828.22    529.73 o 
 -20   6   7     5851.40     5788.41    389.35 o 
 -18   6   7       38.05      -55.40     97.11 o 
 -14   6   7    15881.88    15499.63    357.62 o 
 -12   6   7       55.09        6.77     48.80 o 
 -10   6   7    37494.73    34781.82   1173.96 o 
  -8   6   7    25376.13    24287.13    344.98 o 
  -6   6   7      649.00      639.44     68.31 o 
  -4   6   7    48903.89    46372.69    421.61 o 
  -2   6   7    10985.11     9997.66    156.09 o 
   0   6   7    29609.59    31570.58    330.63 o 
   2   6   7    81739.55    83873.49    618.20 o 
   4   6   7     4673.70     4293.61    133.23 o 
   6   6   7    17443.94    18074.09    318.88 o 
   8   6   7    14120.16    13278.28    325.95 o 
  10   6   7     1005.40      960.02    169.36 o 
  12   6   7    15177.29    13940.24    381.12 o 
  14   6   7     5041.01     5466.54    265.38 o 
  16   6   7      306.01      158.90    107.24 o 
  18   6   7       96.83      113.77    122.38 o 
 -19   7   7     9147.76     8655.32    409.99 o 
 -17   7   7      703.58      342.69    204.42 o 
 -15   7   7    24257.80    24653.68    510.61 o 
 -13   7   7     7401.06     7610.91    211.35 o 
 -11   7   7    14420.16    13768.28    359.54 o 
  -9   7   7    36719.06    36229.93    468.45 o 
  -7   7   7     2297.28     2531.62    105.06 o 
  -5   7   7    58476.21    58523.84    469.47 o 
  -3   7   7    58544.07    58662.47    470.93 o 
  -1   7   7     2839.64     2314.16     80.69 o 
   1   7   7    31305.56    30655.42    309.33 o 
   3   7   7    46270.93    43888.91    398.87 o 
   5   7   7    12067.58    12480.78    241.97 o 
   7   7   7    29231.35    28806.95    499.33 o 
   9   7   7    12508.35    12152.17    333.47 o 
  11   7   7    13794.89    13249.83    370.10 o 
  13   7   7     9529.42     9151.65    329.51 o 
  15   7   7      460.09      143.84     99.27 o 
  17   7   7    11140.78    11827.18    482.21 o 
 -20   8   7    15065.90    14842.26    554.67 o 
 -18   8   7     9418.68     9775.51    432.34 o 
 -16   8   7     7881.68     8214.22    425.89 o 
 -14   8   7    35046.85    35559.91    583.70 o 
 -12   8   7     1813.93     1986.68    137.72 o 
 -10   8   7    25673.50    25350.56    403.83 o 
  -8   8   7     8653.67     8969.46    199.99 o 
  -6   8   7    11336.52    11509.53    172.75 o 
  -4   8   7    34285.63    34336.82    335.67 o 
  -2   8   7     5613.36     5331.23    130.25 o 
   0   8   7    15993.30    14108.28    202.66 o 
   2   8   7    38119.45    36336.27    363.78 o 
   4   8   7       70.31       58.58     43.67 o 
   6   8   7    51854.68    48334.41    616.66 o 
   8   8   7    39950.58    37176.50    614.06 o 
  10   8   7     2063.41     2010.29    175.72 o 
  12   8   7    26929.02    26238.88    559.09 o 
  14   8   7     3847.88     3796.75    254.24 o 
  16   8   7     9309.34     9685.00    375.54 o 
 -19   9   7     7503.21     7590.20    408.21 o 
 -17   9   7      642.19      120.06    183.45 o 
 -15   9   7    10572.88    10617.83    427.21 o 
 -13   9   7     5766.64     5552.75    344.01 o 
 -11   9   7     3238.59     3093.26    168.52 o 
  -9   9   7    17890.98    18044.78    338.00 o 
  -7   9   7     7620.59     7665.41    191.30 o 
  -5   9   7     3307.57     3364.66    102.43 o 
  -3   9   7    28269.37    28405.52    321.93 o 
  -1   9   7      390.83      567.81     59.85 o 
   1   9   7    79296.61    77371.68    630.55 o 
   3   9   7    22564.86    21728.13    314.76 o 
   5   9   7    10922.81    10925.84    245.76 o 
   7   9   7    30718.99    28300.27    529.26 o 
   9   9   7      402.38      344.18    111.29 o 
  11   9   7    20951.23    19892.12    481.07 o 
  13   9   7    16790.81    16337.36    459.81 o 
  15   9   7        0.12      -39.96    118.19 o 
 -18  10   7      702.58      644.29    193.12 o 
 -16  10   7    12390.76    11118.43    458.13 o 
 -14  10   7    13260.52    13770.45    423.03 o 
 -12  10   7      537.33      345.72    141.31 o 
 -10  10   7    25421.20    24125.97    475.38 o 
  -8  10   7    14429.81    14519.05    279.53 o 
  -6  10   7     5806.15     6028.07    177.72 o 
  -4  10   7    34061.53    33081.11    356.87 o 
  -2  10   7    10208.80    10238.05    201.09 o 
   0  10   7     4121.45     4431.96    129.93 o 
   2  10   7    42144.97    42386.98    434.29 o 
   4  10   7     4614.98     4458.90    153.82 o 
   6  10   7     6424.54     6530.48    226.76 o 
   8  10   7    24708.77    23175.52    500.90 o 
  10  10   7     1190.59     1209.03    160.06 o 
  12  10   7    10971.84    10489.89    369.69 o 
  14  10   7     2311.91     2122.59    221.28 o 
 -17  11   7      583.41      394.87    176.72 o 
 -15  11   7    14282.99    14186.86    454.03 o 
 -13  11   7     4006.54     4909.38    288.71 o 
 -11  11   7     6641.80     6483.10    288.05 o 
  -9  11   7    27859.83    27157.08    425.02 o 
  -7  11   7      190.22      180.48     61.67 o 
  -5  11   7    25562.93    25474.49    352.74 o 
  -3  11   7    35339.47    34005.48    418.47 o 
  -1  11   7     2132.16     2443.32    111.09 o 
   1  11   7    12952.17    12247.71    221.36 o 
   3  11   7    14533.69    14083.90    270.28 o 
   5  11   7      165.41       90.89     57.81 o 
   7  11   7    19418.21    18655.60    404.67 o 
   9  11   7     4043.24     3785.10    236.36 o 
  11  11   7     4547.42     4908.53    282.53 o 
  13  11   7    13815.23    13573.54    444.13 o 
 -16  12   7     1380.82     1682.55    260.55 o 
 -14  12   7     9222.40     9151.28    372.32 o 
 -12  12   7     2832.76     2606.11    229.23 o 
 -10  12   7     6753.73     6285.20    286.92 o 
  -8  12   7    12202.83    11710.76    290.96 o 
  -6  12   7     1158.93     1358.99    106.53 o 
  -4  12   7    33810.91    34319.49    436.99 o 
  -2  12   7     4266.95     3761.23    184.98 o 
   0  12   7    29432.97    28322.85    361.98 o 
   2  12   7    11881.14    11653.80    251.86 o 
   4  12   7     2531.46     2482.94    141.44 o 
   6  12   7    15335.37    14423.15    358.52 o 
   8  12   7     1900.09     1920.54    281.76 o 
  10  12   7     5065.34     5360.23    342.34 o 
  12  12   7    19144.38    20313.89    544.12 o 
 -15  13   7     9005.78    10254.77    417.25 o 
 -13  13   7     2482.61     2569.05    241.48 o 
 -11  13   7      801.89     1111.40    177.64 o 
  -9  13   7    18443.25    19073.55    494.92 o 
  -7  13   7     2520.54     2510.37    156.97 o 
  -5  13   7    10581.68    11353.03    235.16 o 
  -3  13   7    12216.48    12623.77    244.78 o 
  -1  13   7     1638.71     1448.38    115.00 o 
   1  13   7    22744.13    23215.70    369.82 o 
   3  13   7     2932.25     2964.42    153.62 o 
   5  13   7     1366.76     1389.68    148.80 o 
   7  13   7    26901.20    27241.30    531.07 o 
   9  13   7     6947.94     6338.80    381.59 o 
  11  13   7     2132.46     2209.99    227.27 o 
 -12  14   7       20.32       30.83    121.05 o 
 -10  14   7     7195.52     7360.49    330.64 o 
  -8  14   7     9613.82     9718.88    362.93 o 
  -6  14   7     1626.00     1853.16    148.82 o 
  -4  14   7    25495.10    24931.35    432.19 o 
  -2  14   7     4007.31     3959.87    186.58 o 
   0  14   7     8808.68     8268.20    249.30 o 
   2  14   7     8853.06     9065.88    243.19 o 
   4  14   7     5397.15     5445.10    221.34 o 
   6  14   7      997.06      990.67    147.24 o 
   8  14   7     2937.54     3057.46    218.11 o 
  10  14   7       29.84      138.38    133.05 o 
 -11  15   7       25.62       86.43    132.56 o 
  -9  15   7      900.67     1173.38    189.80 o 
  -7  15   7      763.38     1122.88    179.32 o 
  -5  15   7      327.07      377.91    103.04 o 
  -3  15   7      307.20      227.24    120.12 o 
  -1  15   7      703.77      633.94    107.93 o 
   1  15   7     3811.34     4037.95    203.80 o 
   3  15   7      619.64      436.93    135.32 o 
   5  15   7      380.50      213.48     93.47 o 
   7  15   7     3716.57     3859.62    244.17 o 
  -8  16   7      838.82      640.59    172.72 o 
  -6  16   7     1018.65     1195.35    217.48 o 
  -4  16   7     2551.94     2792.29    225.05 o 
  -2  16   7     1409.52     1899.21    202.67 o 
   0  16   7     1785.82     1917.23    289.11 o 
   2  16   7      775.21      546.13    156.02 o 
   4  16   7       21.84       67.33     92.98 o 
 -22   0   8     9138.15    10199.17    738.46 o 
 -20   0   8    20739.32    21532.16    695.16 o 
 -18   0   8     6999.71     7304.11    368.82 o 
 -16   0   8    30937.45    32798.26    756.21 o 
 -14   0   8    18703.19    17566.11    698.74 o 
 -12   0   8    35847.56    36470.87    996.38 o 
 -10   0   8    85966.77    87107.78   1749.06 o 
  -8   0   8     1883.69     2102.11    171.62 o 
  -6   0   8    45975.30    47782.57   1353.49 o 
  -4   0   8    38936.09    35358.32    416.05 o 
  -2   0   8    73914.05    76966.71    714.45 o 
   0   0   8     2597.19     2382.09     89.53 o 
   2   0   8    40593.59    44369.99    524.46 o 
   4   0   8    20276.36    19740.45    301.57 o 
   6   0   8   101263.22   101694.88   1382.66 o 
   8   0   8     2851.96     3550.63    187.58 o 
  10   0   8    49272.34    47350.63    839.64 o 
  12   0   8    38765.63    40228.87   1189.09 o 
  14   0   8     1428.82     1924.60    319.70 o 
  18   0   8     6323.41     5752.73    648.24 o 
 -21   1   8    12510.33    12249.24    542.95 o 
 -19   1   8     1031.08     1265.83    163.84 o 
 -17   1   8    25135.90    24801.23    477.60 o 
 -15   1   8    29367.16    29036.28    479.99 o 
 -13   1   8      911.37     1097.99    231.59 o 
 -11   1   8    67152.14    67175.26    861.21 o 
  -9   1   8    27151.13    26388.58    418.02 o 
  -7   1   8      400.15      299.67     55.49 o 
  -5   1   8    61826.27    61401.32    534.66 o 
  -3   1   8    36903.52    37587.12    277.11 o 
  -1   1   8    26788.99    26222.92    230.97 o 
   1   1   8   169614.41   170972.44   1190.46 o 
   3   1   8      773.54      958.28     46.09 o 
   5   1   8   129092.77   130426.98   1059.77 o 
   7   1   8    39304.27    37281.99    489.48 o 
   9   1   8    13256.65    12901.04    255.00 o 
  11   1   8    18521.91    18687.22    410.11 o 
  13   1   8     3699.82     3673.52    262.92 o 
  15   1   8    10228.72    10387.91    479.79 o 
  17   1   8     8024.07     7496.88    671.28 o 
  19   1   8      107.25      151.03    279.01 o 
 -20   2   8     2731.50     2583.27    235.21 o 
 -18   2   8     3976.76     3984.27    218.19 o 
 -16   2   8    32919.11    32544.26    544.56 o 
 -14   2   8       25.84      126.11     82.65 o 
 -12   2   8    36832.34    36142.51    726.98 o 
 -10   2   8    63634.03    64349.49   1017.94 o 
  -8   2   8      759.71      895.65    132.61 o 
  -6   2   8    65062.00    60796.14    666.91 o 
  -4   2   8    30565.91    31364.21    329.91 o 
  -2   2   8     5590.01     6265.03     97.83 o 
   0   2   8   123835.11   123085.98    896.05 o 
   2   2   8    29153.85    30548.35    289.79 o 
   4   2   8    48177.87    50154.02    475.53 o 
   6   2   8    80127.06    78423.44    702.27 o 
   8   2   8     5591.27     4719.42    143.16 o 
  10   2   8    18017.70    18117.71    398.60 o 
  12   2   8    12399.84    12304.11    317.04 o 
  14   2   8       99.40      164.20    143.87 o 
  16   2   8    11946.57    11959.19    836.28 o 
  18   2   8     1794.53     1563.08    276.79 o 
 -21   3   8    10147.46    10752.62    531.18 o 
 -19   3   8     3433.77     2857.84    235.88 o 
 -17   3   8    15734.78    15721.58    380.83 o 
 -15   3   8    11326.01    12108.38    447.69 o 
 -13   3   8       21.47       45.99     89.70 o 
 -11   3   8    45370.99    45372.30    826.48 o 
  -9   3   8    30435.82    29922.40    494.62 o 
  -7   3   8    47828.22    49908.87    577.62 o 
  -5   3   8   136094.53   140075.33   1151.48 o 
  -3   3   8      116.87      187.03     22.11 o 
  -1   3   8   149665.84   151950.22   1094.89 o 
   1   3   8    22716.90    24514.10    233.80 o 
   3   3   8       26.32      252.22     41.16 o 
   5   3   8    68235.02    69920.39    669.49 o 
   7   3   8     7201.19     6897.02    192.99 o 
   9   3   8     6819.57     6805.39    209.65 o 
  11   3   8    24563.96    23745.84    430.09 o 
  13   3   8     1156.83     1421.36    269.56 o 
  15   3   8    10919.62    10967.79    506.56 o 
  17   3   8    16156.55    16614.79    662.55 o 
  19   3   8     1283.37      607.54    353.54 o 
 -22   4   8     6551.60     6861.84    471.19 o 
 -20   4   8     6852.57     7380.70    441.73 o 
 -18   4   8     2241.88     2351.24    275.99 o 
 -16   4   8    13369.99    12635.85    390.09 o 
 -14   4   8     7405.46     7674.88    336.74 o 
 -12   4   8     5951.20     5976.29    281.99 o 
 -10   4   8    36160.91    35833.54    586.23 o 
  -8   4   8     1684.00     2184.06     97.82 o 
  -6   4   8    26692.56    27580.13    291.09 o 
  -4   4   8   129505.77   135735.67    922.28 o 
  -2   4   8    11562.45    11299.64    145.67 o 
   0   4   8    31424.73    31172.51    296.32 o 
   2   4   8     9889.62    10012.82    116.79 o 
   4   4   8    15187.52    14059.94    213.45 o 
   6   4   8    40477.50    38128.36    416.64 o 
   8   4   8      174.94       46.72     45.74 o 
  10   4   8     1470.15     1380.47    119.40 o 
  12   4   8    13393.23    14125.65    422.26 o 
  14   4   8     4041.79     3332.13    252.07 o 
  16   4   8    13148.76    13064.97    581.81 o 
  18   4   8     3272.05     3492.78    372.57 o 
 -21   5   8     1041.36     1312.90    218.62 o 
 -19   5   8     3485.98     3422.69    334.91 o 
 -17   5   8     5834.71     6546.65    390.36 o 
 -15   5   8    10014.10     9699.20    344.60 o 
 -13   5   8     6853.91     7085.57    321.32 o 
 -11   5   8    30249.47    30984.23    471.56 o 
  -9   5   8    26918.00    27374.82    368.40 o 
  -7   5   8     7383.48     7016.56    159.81 o 
  -5   5   8    37469.75    36152.08    359.85 o 
  -3   5   8     1142.56     1211.88     54.71 o 
  -1   5   8    66038.16    68807.67    543.42 o 
   1   5   8    96608.45    97400.45    678.01 o 
   3   5   8     4054.42     4558.49    137.82 o 
   5   5   8    24394.90    22259.42    325.02 o 
   7   5   8    24075.90    22679.55    343.96 o 
   9   5   8     2106.86     2158.56    154.85 o 
  11   5   8    21968.31    21879.26    942.07 o 
  13   5   8    13137.62    13491.72    438.09 o 
  15   5   8      106.31       93.17    103.55 o 
  17   5   8     6128.54     5281.93    473.18 o 
 -20   6   8     1070.21      582.10    216.56 o 
 -18   6   8     1719.09     1407.84    256.75 o 
 -16   6   8     6310.21     6097.90    293.11 o 
 -14   6   8     2473.99     2737.82    274.78 o 
 -12   6   8    12673.17    12474.77    411.96 o 
 -10   6   8     8928.34     8820.66    208.77 o 
  -8   6   8      403.70      508.01     89.14 o 
  -6   6   8    19198.07    18750.97    243.47 o 
  -4   6   8      640.04      495.29     44.56 o 
  -2   6   8       23.56       29.45     24.30 o 
   0   6   8    38221.06    38319.88    342.45 o 
   2   6   8      456.53      577.21     47.78 o 
   4   6   8    21040.75    21379.73    336.02 o 
   6   6   8    35426.30    35622.41    481.81 o 
   8   6   8     1124.68      958.38    118.80 o 
  10   6   8     2877.42     2753.06    183.78 o 
  12   6   8     5175.24     4792.22    240.36 o 
  14   6   8      966.66      795.83    170.10 o 
  16   6   8     1569.51     1543.50    196.11 o 
  18   6   8     2680.50     2667.20    295.72 o 
 -21   7   8     1231.35     1210.42    282.03 o 
 -19   7   8     1575.21     1605.78    291.45 o 
 -17   7   8      768.83      778.56    174.52 o 
 -15   7   8    13411.35    12209.59    427.44 o 
 -13   7   8    10242.14    10950.85    297.15 o 
 -11   7   8      159.26      224.28     62.69 o 
  -9   7   8     4694.93     4691.56    157.90 o 
  -7   7   8      214.29      221.15     54.48 o 
  -5   7   8     7996.59     8817.81    143.73 o 
  -3   7   8        3.22      105.99     32.43 o 
  -1   7   8     5235.17     5121.81    114.40 o 
   1   7   8     1420.12     1570.15     88.38 o 
   3   7   8     8791.21     8455.50    148.57 o 
   5   7   8    18020.70    17014.72    315.92 o 
   7   7   8      298.05      452.35     97.48 o 
   9   7   8     4883.94     4975.08    222.73 o 
  11   7   8     6244.98     5749.94    253.66 o 
  13   7   8      681.87      290.00    114.67 o 
  15   7   8     9639.63     8980.32    351.42 o 
  17   7   8     5190.42     5810.54    320.38 o 
 -20   8   8      604.57      763.73    267.67 o 
 -18   8   8        0.87      -28.27    174.11 o 
 -16   8   8      546.40      727.93    174.09 o 
 -14   8   8      971.22     1374.26    164.71 o 
 -12   8   8    19449.15    19235.96    362.49 o 
 -10   8   8     3829.54     4070.28    149.01 o 
  -8   8   8        7.67      109.71     49.58 o 
  -6   8   8     1517.21     1618.73     73.49 o 
  -4   8   8      657.59      825.08     59.09 o 
  -2   8   8      470.76      467.33     50.01 o 
   0   8   8     6487.51     6927.27    141.53 o 
   2   8   8     1047.54     1133.58     75.65 o 
   4   8   8     7745.73     7816.30    197.78 o 
   6   8   8     2400.07     2125.19    137.15 o 
   8   8   8     1542.29     1542.92    151.29 o 
  10   8   8     3468.09     3103.01    206.50 o 
  12   8   8     1258.49     1577.60    175.34 o 
  14   8   8      467.79      303.63    136.45 o 
  16   8   8      566.77      378.44    131.45 o 
 -19   9   8     2575.21     2466.02    282.23 o 
 -17   9   8     3160.01     3576.11    300.92 o 
 -15   9   8      507.59      407.48    108.89 o 
 -13   9   8     9125.84     9217.46    573.56 o 
 -11   9   8     2464.44     2443.55    149.76 o 
  -9   9   8      517.08      458.41     69.00 o 
  -7   9   8     8985.28     9118.17    208.59 o 
  -5   9   8     9565.82     9826.98    170.00 o 
  -3   9   8     2732.77     2868.12     99.84 o 
  -1   9   8     5873.73     6158.36    140.82 o 
   1   9   8    24442.09    25211.70    302.00 o 
   3   9   8     2566.66     2776.28    123.64 o 
   5   9   8      467.02      445.72     79.76 o 
   7   9   8     3477.50     3444.04    201.37 o 
   9   9   8       32.96      112.97     95.88 o 
  11   9   8       44.91      198.42    107.74 o 
  13   9   8      633.79      936.74    164.57 o 
  15   9   8      514.48      409.40    150.32 o 
 -18  10   8      187.93      119.61    118.21 o 
 -16  10   8      726.36      332.84    165.22 o 
 -14  10   8     5869.83     5640.55    404.62 o 
 -12  10   8      259.11      273.70    107.59 o 
 -10  10   8       85.95       46.57     62.17 o 
  -8  10   8        0.21       46.05     56.05 o 
  -6  10   8     2463.58     2681.44    139.60 o 
  -4  10   8       32.72       88.08     46.04 o 
  -2  10   8      747.99      885.93     77.80 o 
   0  10   8     2861.80     2921.37    112.86 o 
   2  10   8        0.67      -20.26     41.00 o 
   4  10   8       44.54       53.60     51.49 o 
   6  10   8      174.55      218.97     68.36 o 
   8  10   8     4546.72     3830.59    226.48 o 
  10  10   8      355.67      345.95    121.80 o 
  12  10   8       53.73      -14.11    106.08 o 
  14  10   8      188.22      210.36    130.05 o 
 -17  11   8      419.51      368.54    177.42 o 
 -15  11   8      192.60       90.18    138.45 o 
 -13  11   8     1262.07     1291.57    178.30 o 
 -11  11   8     1598.13     1882.27    189.44 o 
  -9  11   8     1684.41     2118.28    153.73 o 
  -7  11   8     5222.47     5242.11    181.45 o 
  -5  11   8    23090.62    22531.20    329.54 o 
  -3  11   8     1495.73     1656.30     94.33 o 
  -1  11   8      629.33      960.15     82.65 o 
   1  11   8     4525.24     4031.95    148.76 o 
   3  11   8      162.99      131.54     52.52 o 
   5  11   8     5285.83     5850.91    200.89 o 
   7  11   8     4704.96     4694.26    372.63 o 
   9  11   8        2.07       -6.39     97.26 o 
  11  11   8      844.74      765.38    155.76 o 
  13  11   8     2048.21     2327.95    229.45 o 
 -16  12   8      112.22      244.63    144.46 o 
 -14  12   8       41.58     -110.31    110.31 o 
 -12  12   8       39.61      130.40    117.18 o 
 -10  12   8     2895.65     2887.98    241.80 o 
  -8  12   8        1.69       -4.47     77.99 o 
  -6  12   8     3352.42     3632.25    191.26 o 
  -4  12   8     1211.27     1545.34    111.09 o 
  -2  12   8     1098.08     1402.87    116.34 o 
   0  12   8    11390.74    11559.60    245.11 o 
   2  12   8     5485.46     4971.14    172.30 o 
   4  12   8      447.48      297.72     69.49 o 
   6  12   8      242.93      198.09     91.77 o 
   8  12   8     1509.00     1600.18    183.09 o 
  10  12   8     1762.60     2089.50    259.18 o 
  12  12   8       94.12      321.30    149.58 o 
 -15  13   8     1728.83     1743.17    259.96 o 
 -13  13   8        4.84        9.21    121.53 o 
 -11  13   8     1954.59     1775.95    202.54 o 
  -9  13   8     3756.53     3749.83    246.06 o 
  -7  13   8      302.26      547.22    104.14 o 
  -5  13   8     1301.15     1361.66    141.37 o 
  -3  13   8        6.06      -15.07     63.80 o 
  -1  13   8     1481.34     1670.44    131.55 o 
   1  13   8       19.61        8.30     51.73 o 
   3  13   8      148.59       20.36     62.42 o 
   5  13   8     2699.62     3025.74    195.06 o 
   7  13   8        8.46       50.70     80.12 o 
   9  13   8     2459.78     2636.29    346.52 o 
  11  13   8     5523.97     5439.50    318.76 o 
 -12  14   8      982.94      830.48    175.39 o 
 -10  14   8     1489.68     1337.09    188.09 o 
  -8  14   8      201.07      286.44    127.32 o 
  -6  14   8    21424.49    20925.99    403.36 o 
  -4  14   8    10319.01    10768.48    284.24 o 
  -2  14   8      299.97      460.68    119.04 o 
   0  14   8     6886.88     7104.71    234.20 o 
   2  14   8     2893.08     2915.32    159.13 o 
   4  14   8     6529.24     7240.94    270.00 o 
   6  14   8    16713.53    16779.63    418.51 o 
   8  14   8     1160.68     1168.25    185.53 o 
  10  14   8     4735.27     4422.14    332.75 o 
 -11  15   8     7691.03     8408.98    373.40 o 
  -9  15   8     1603.98     2165.80    289.12 o 
  -7  15   8     6243.82     6480.69    309.94 o 
  -5  15   8    13782.81    14428.88    417.82 o 
  -3  15   8      901.58      793.48    181.01 o 
  -1  15   8    11822.16    12398.83    397.05 o 
   1  15   8    12174.34    11845.77    314.53 o 
   3  15   8     1958.31     2148.65    186.20 o 
   5  15   8     5942.57     5951.75    314.46 o 
   7  15   8     6147.87     5571.93    275.54 o 
  -8  16   8      257.84      200.16    143.40 o 
  -6  16   8     2838.37     2988.10    305.25 o 
  -4  16   8     2910.00     2880.57    230.97 o 
  -2  16   8     3587.37     3748.56    360.67 o 
   0  16   8     5289.10     4970.53    288.69 o 
   2  16   8     1401.30     1190.39    214.68 o 
   4  16   8     5820.94     5802.95    320.95 o 
 -23   1   9     2604.36     3172.53    494.27 o 
 -21   1   9     4150.70     3958.52    366.60 o 
 -19   1   9       77.60       81.38     96.79 o 
 -17   1   9     1530.67     1815.41    172.48 o 
 -15   1   9     2923.73     3167.17    196.53 o 
 -13   1   9     1418.17     1775.22    139.27 o 
 -11   1   9      197.02      390.03     79.72 o 
  -9   1   9    32777.59    33278.53    484.87 o 
  -7   1   9     5626.52     5993.29    134.23 o 
  -5   1   9     9696.84    10056.47    142.64 o 
  -3   1   9      303.48      437.51     33.32 o 
  -1   1   9    11333.54    11586.17    152.56 o 
   1   1   9     2894.91     3660.89    115.46 o 
   3   1   9     8052.66     7973.26    121.20 o 
   5   1   9     7835.02     8266.84    152.30 o 
   7   1   9    18476.13    18378.45    292.99 o 
   9   1   9     1275.89     1650.43    110.83 o 
  11   1   9     2767.31     3040.00    185.18 o 
  13   1   9     3519.53     3671.20    269.96 o 
  15   1   9     1072.13     1160.65    294.21 o 
  17   1   9      175.32      -99.05    240.76 o 
  19   1   9      393.46      146.12    293.72 o 
 -22   2   9      279.46      -22.06    140.43 o 
 -20   2   9        0.21      -51.34     96.07 o 
 -18   2   9      125.03      121.34    100.76 o 
 -16   2   9     5138.11     5077.71    267.40 o 
 -14   2   9      387.38      374.44     96.63 o 
 -12   2   9    13563.26    13386.54    405.81 o 
 -10   2   9      256.34      269.53     69.51 o 
  -8   2   9     4571.14     4391.20    214.38 o 
  -6   2   9     4085.21     3760.60     98.30 o 
  -4   2   9     4274.44     4396.96    118.24 o 
  -2   2   9     3385.32     4187.74     86.55 o 
   0   2   9      121.29      167.81     31.11 o 
   2   2   9    59199.55    61333.03    461.19 o 
   4   2   9     4051.87     4328.37    101.73 o 
   6   2   9     4014.08     5028.48    120.04 o 
   8   2   9     4434.41     4638.33    216.01 o 
  10   2   9     1253.22     1288.29    132.43 o 
  12   2   9     1220.10     1291.50    132.38 o 
  14   2   9      161.59      234.50    150.47 o 
  16   2   9      420.37      535.23    276.06 o 
  18   2   9        1.45      -88.26    235.86 o 
 -21   3   9      428.33      235.64    136.93 o 
 -19   3   9     1229.72     1550.09    164.14 o 
 -17   3   9      780.81     1072.75    134.04 o 
 -15   3   9       54.96       93.00    112.46 o 
 -13   3   9     6498.16     6417.14    369.97 o 
 -11   3   9    10608.01    10198.84    287.80 o 
  -9   3   9      780.79      579.84     86.61 o 
  -7   3   9    50947.96    52843.07    606.84 o 
  -5   3   9    39182.24    40129.55    366.38 o 
  -3   3   9     4372.69     4466.48     85.42 o 
  -1   3   9   172404.78   174880.50   1251.10 o 
   1   3   9     7868.24     7913.76    118.46 o 
   3   3   9     4292.67     4360.62    111.77 o 
   5   3   9    18747.14    18456.94    277.03 o 
   7   3   9     1150.53     1070.93     98.36 o 
   9   3   9    10674.72    10842.74    383.53 o 
  11   3   9    14484.19    14384.51    357.77 o 
  13   3   9      173.34      143.35    112.68 o 
  15   3   9     1938.05     1865.69    263.83 o 
  17   3   9     3924.11     3523.78    356.36 o 
 -22   4   9     5774.32     6238.52    658.53 o 
 -20   4   9      176.77      256.42    129.05 o 
 -18   4   9     5347.82     5845.27    288.03 o 
 -16   4   9     5619.61     5955.41    460.68 o 
 -14   4   9       42.47       30.08     95.56 o 
 -12   4   9     5337.32     4987.00    222.41 o 
 -10   4   9    16406.60    15782.35    361.04 o 
  -8   4   9     2884.45     2808.04    104.29 o 
  -6   4   9    38084.27    39287.25    376.88 o 
  -4   4   9     9345.17     9888.10    128.38 o 
  -2   4   9    25091.01    27585.71    262.47 o 
   0   4   9    41258.39    44175.00    420.02 o 
   2   4   9     2076.45     2327.25     77.05 o 
   4   4   9    14877.91    13778.02    216.23 o 
   6   4   9     7696.43     8155.59    174.87 o 
   8   4   9     4588.73     4012.37    163.09 o 
  10   4   9    13222.09    13152.75    308.88 o 
  12   4   9        5.80      -36.04     94.13 o 
  14   4   9     2367.05     2668.32    231.11 o 
  16   4   9     1052.37     1362.95    260.34 o 
  18   4   9     3231.64     3786.47    387.32 o 
 -21   5   9     3556.04     3386.53    362.15 o 
 -19   5   9      745.03      493.56    336.74 o 
 -17   5   9    13132.49    13308.30    419.65 o 
 -15   5   9     1748.02     1871.84    212.87 o 
 -13   5   9     4519.69     4442.01    224.57 o 
 -11   5   9     4390.50     4809.88    174.10 o 
  -9   5   9      102.89      192.53     54.68 o 
  -7   5   9    27007.08    28014.22    342.49 o 
  -5   5   9     3414.30     3735.49    139.44 o 
  -3   5   9     2518.10     2310.49     70.91 o 
  -1   5   9    16267.72    17003.56    209.08 o 
   1   5   9     8371.13     9746.16    152.15 o 
   3   5   9     9295.17     8664.73    193.07 o 
   5   5   9      283.86      180.84     52.71 o 
   7   5   9      293.66      423.22     63.89 o 
   9   5   9     8620.86     8925.98    317.00 o 
  11   5   9       44.74       27.54     72.68 o 
  13   5   9    15161.00    15116.20    467.69 o 
  15   5   9    12921.80    13678.24    472.36 o 
  17   5   9      917.51     1453.76    313.82 o 
 -20   6   9      160.38       25.41    106.67 o 
 -18   6   9     1492.93     1651.40    328.95 o 
 -16   6   9     1638.03     1462.67    179.54 o 
 -12   6   9    18722.61    17877.55    357.47 o 
 -10   6   9     3439.21     3461.38    136.61 o 
  -8   6   9    20394.42    19781.69    304.14 o 
  -6   6   9    26345.61    25691.11    300.88 o 
  -4   6   9     1956.69     1965.51     72.77 o 
  -2   6   9    37137.20    36883.29    355.13 o 
   0   6   9    17570.19    17251.14    207.40 o 
   2   6   9    15252.14    15905.43    199.23 o 
   4   6   9    46620.57    46865.59    555.33 o 
   6   6   9    11576.38    12113.11    226.18 o 
   8   6   9     7970.31     8736.79    268.37 o 
  10   6   9    26604.76    24993.00    614.58 o 
  12   6   9      524.03      313.67    129.89 o 
  14   6   9    11058.94    10816.15    365.87 o 
  16   6   9     4246.56     3999.99    266.51 o 
 -21   7   9     2110.08     2530.97    339.03 o 
 -19   7   9     5276.20     4899.05    332.18 o 
 -17   7   9    24018.14    23511.40    627.87 o 
 -15   7   9     2557.18     2549.35    630.58 o 
 -13   7   9    18643.54    17910.01    495.14 o 
 -11   7   9    40315.20    41169.95    531.47 o 
  -9   7   9     6173.40     6112.75    175.73 o 
  -7   7   9    51132.81    48949.91    483.84 o 
  -5   7   9    24846.22    24385.74    275.17 o 
  -3   7   9    35078.77    36199.51    362.41 o 
  -1   7   9    76183.79    76624.63    588.00 o 
   1   7   9    13969.15    13966.09    195.59 o 
   3   7   9    10050.19     9841.74    167.31 o 
   5   7   9    39482.84    38711.32    517.16 o 
   7   7   9     1351.68     1395.37    119.24 o 
   9   7   9    35450.18    32989.07    583.45 o 
  11   7   9    14679.01    14502.16    517.58 o 
  13   7   9       53.05       30.14     83.16 o 
  15   7   9     5062.42     4875.60    359.18 o 
  17   7   9      690.12      616.13    163.60 o 
 -20   8   9      521.22      344.32    145.37 o 
 -18   8   9    15790.77    16454.17    552.32 o 
 -16   8   9    17055.54    16381.37    551.20 o 
 -14   8   9      341.06      305.27     94.65 o 
 -12   8   9    35105.45    35472.95    595.51 o 
 -10   8   9     9319.79     9778.27    220.27 o 
  -8   8   9     6372.60     5977.81    164.94 o 
  -6   8   9    31744.77    31420.31    319.12 o 
  -4   8   9     4919.96     4820.26    115.86 o 
  -2   8   9    21110.79    21219.22    254.77 o 
   0   8   9     9969.91     9582.91    168.10 o 
   2   8   9     4512.50     4051.41    113.30 o 
   4   8   9    26382.62    24905.22    407.53 o 
   6   8   9     4226.60     3961.63    175.85 o 
   8   8   9    17586.29    16101.38    392.75 o 
  10   8   9    34005.75    32851.68    613.37 o 
  12   8   9      156.24       11.07    102.87 o 
  14   8   9    17613.37    17854.94    491.04 o 
  16   8   9     8985.83     9058.75    375.72 o 
 -19   9   9     1670.88     1635.93    248.19 o 
 -17   9   9    17392.78    17319.38    566.48 o 
 -15   9   9     1932.23     2265.25    211.28 o 
 -13   9   9    28451.84    28394.73    548.23 o 
 -11   9   9    13179.22    12642.42    301.79 o 
  -9   9   9      543.50      667.02     91.32 o 
  -7   9   9    16092.29    16951.25    289.47 o 
  -5   9   9     8268.93     8219.51    156.50 o 
  -3   9   9      100.85      157.86     45.41 o 
  -1   9   9    20567.10    22256.80    283.62 o 
   1   9   9    15223.04    15221.28    227.83 o 
   3   9   9    31948.77    30916.56    392.81 o 
   5   9   9    25823.64    24447.19    421.50 o 
   7   9   9      589.12      302.40     94.45 o 
   9   9   9    48706.61    47862.50   1116.20 o 
  11   9   9     8683.90     8453.39    323.43 o 
  13   9   9     4597.83     5098.56    287.71 o 
  15   9   9    11704.79    11856.14    421.59 o 
 -18  10   9     5588.31     5394.30    479.30 o 
 -16  10   9     1308.17     1323.91    223.31 o 
 -14  10   9     6939.48     7366.91    314.64 o 
 -12  10   9    26503.14    27382.32    550.84 o 
 -10  10   9       75.26      222.17     74.29 o 
  -8  10   9    29335.78    28605.82    411.28 o 
  -6  10   9    35994.43    36074.07    419.13 o 
  -4  10   9      791.41      967.21     74.23 o 
  -2  10   9    33836.28    34207.89    373.26 o 
   0  10   9    30010.10    29298.83    343.41 o 
   2  10   9      678.49      788.44     86.06 o 
   4  10   9    29137.98    29456.31    434.63 o 
   6  10   9    20531.01    20235.20    402.23 o 
   8  10   9     5466.74     5697.76    255.83 o 
  10  10   9    18941.94    18531.87    474.00 o 
  12  10   9     1540.50     1887.82    273.75 o 
  14  10   9     4865.73     5082.10    306.56 o 
 -17  11   9     5185.05     4872.40    366.68 o 
 -15  11   9      333.98      290.06    113.75 o 
 -13  11   9     6755.40     6790.14    307.85 o 
 -11  11   9    16286.81    15376.01    404.67 o 
  -9  11   9     7201.73     6761.46    234.12 o 
  -7  11   9    25266.42    23861.40    434.62 o 
  -5  11   9    18668.44    18251.58    293.74 o 
  -3  11   9    23491.20    23768.58    333.16 o 
  -1  11   9    27925.30    27119.02    339.97 o 
   1  11   9       14.76        8.56     50.69 o 
   3  11   9    13740.83    13292.06    267.74 o 
   5  11   9    16070.64    15677.69    326.91 o 
   7  11   9      330.83      252.71     93.55 o 
   9  11   9     6377.19     6870.88    299.03 o 
  11  11   9     8695.53     8405.57    341.91 o 
  13  11   9     3233.05     3420.86    267.69 o 
 -16  12   9    12682.61    12744.77    455.10 o 
 -14  12   9      128.16      171.52    128.60 o 
 -12  12   9    16517.41    16652.44    475.43 o 
 -10  12   9     9383.76     8857.20    278.49 o 
  -8  12   9     1763.22     1782.41    154.51 o 
  -6  12   9    23120.80    22811.47    432.40 o 
  -4  12   9     7334.40     7287.15    194.63 o 
  -2  12   9    22139.72    22629.63    344.92 o 
   0  12   9    24817.47    24566.41    367.16 o 
   2  12   9      460.26      354.14     87.50 o 
   4  12   9    14865.90    14132.54    527.42 o 
   6  12   9     1921.92     2062.01    167.95 o 
   8  12   9     6114.55     5955.40    282.54 o 
  10  12   9    16822.37    16019.86    468.11 o 
  12  12   9      127.65       54.41    117.28 o 
 -15  13   9       34.33      163.57    135.39 o 
 -13  13   9     8252.83     8956.97    372.90 o 
 -11  13   9     7485.46     8157.81    342.23 o 
  -9  13   9      126.16       29.96     80.50 o 
  -7  13   9    28494.31    27617.83    503.66 o 
  -5  13   9    10173.28     9972.89    292.48 o 
  -3  13   9     2211.13     1911.01    156.68 o 
  -1  13   9    22848.59    23327.93    402.36 o 
   1  13   9        5.92      -49.04     49.04 o 
   3  13   9     8135.44     8039.05    227.36 o 
   5  13   9    11254.88    11389.82    327.23 o 
   7  13   9     1390.74     1286.27    225.07 o 
   9  13   9    11754.19    12073.24    412.56 o 
  11  13   9     8673.73     8966.36    375.37 o 
 -12  14   9     2419.34     2362.09    239.70 o 
 -10  14   9      222.83      248.09    132.93 o 
  -8  14   9     4367.25     4589.92    210.39 o 
  -6  14   9     6866.10     7146.70    245.03 o 
  -4  14   9     1031.54     1104.92    140.41 o 
  -2  14   9    17010.39    16702.29    588.05 o 
   0  14   9     3680.93     3347.15    180.24 o 
   2  14   9     1779.11     1874.96    168.93 o 
   4  14   9    19157.20    18211.10    422.25 o 
   6  14   9     3622.32     3851.29    228.37 o 
   8  14   9     1387.59     1735.63    204.65 o 
 -11  15   9     4760.14     5521.46    385.09 o 
  -9  15   9       43.91     -110.70    110.70 o 
  -7  15   9     1996.04     2082.11    213.13 o 
  -5  15   9     4018.17     4316.94    280.57 o 
  -3  15   9      175.91       24.06     86.10 o 
  -1  15   9     2094.77     2286.41    210.11 o 
   1  15   9       85.52      135.94     85.30 o 
   3  15   9     1144.61     1125.22    142.07 o 
   5  15   9      890.69      894.47    171.66 o 
   7  15   9      127.46      240.91    135.66 o 
  -8  16   9     1116.98     1313.50    198.05 o 
  -6  16   9     1439.93     1324.70    296.17 o 
  -4  16   9      108.23      177.95    103.00 o 
  -2  16   9       78.39       86.25     96.50 o 
   0  16   9     1171.22     1275.20    191.38 o 
   2  16   9       33.34       17.33     95.39 o 
   4  16   9     1322.43     1105.80    276.26 o 
 -22   0  10     7290.09     7233.08    621.27 o 
 -20   0  10    19749.94    19141.18    646.52 o 
 -18   0  10    40925.68    42012.47    763.17 o 
 -16   0  10     3850.47     4038.48    381.00 o 
 -14   0  10    23265.21    25188.03    832.61 o 
 -12   0  10    88658.65    87264.71   1815.75 o 
 -10   0  10     1355.19     1006.68    149.56 o 
  -8   0  10    35016.11    32604.65    571.99 o 
  -6   0  10    12204.49    10085.71    280.55 o 
  -4   0  10    50841.47    56236.82    549.58 o 
  -2   0  10    16143.75    14997.98    218.67 o 
   0   0  10     9190.16    10462.76    207.69 o 
   2   0  10    27127.08    27508.68    386.86 o 
   4   0  10    10625.79    10679.55    218.81 o 
   6   0  10      128.73       35.00     77.36 o 
   8   0  10    10532.65     9848.17    309.56 o 
  10   0  10     4026.96     4358.27    309.16 o 
  12   0  10     7125.28     6853.55    479.56 o 
  14   0  10    34775.10    33699.44   1148.88 o 
  18   0  10     8907.10    10714.03    849.77 o 
 -23   1  10     3121.91     3641.79    518.29 o 
 -21   1  10      345.34      110.69    171.97 o 
 -19   1  10    16616.13    17168.33    414.95 o 
 -17   1  10     5448.38     5825.78    325.69 o 
 -15   1  10     5884.23     5742.53    271.05 o 
 -13   1  10    36257.29    35781.91    588.97 o 
 -11   1  10       14.55       75.83     60.76 o 
  -9   1  10    31427.87    32973.13    477.92 o 
  -7   1  10    40845.69    39754.89    439.53 o 
  -5   1  10     1452.75     1661.34     98.30 o 
  -3   1  10    14849.21    13680.49    141.74 o 
  -1   1  10    12623.81    12225.91    237.20 o 
   1   1  10       76.73      132.11     34.73 o 
   3   1  10    87298.20    85978.86    665.72 o 
   5   1  10     5089.39     4495.25    100.82 o 
   7   1  10    23368.33    22011.00    333.37 o 
   9   1  10    67145.31    67166.45    754.42 o 
  11   1  10     1361.46     1311.27    143.53 o 
  13   1  10    22570.67    22908.52    637.75 o 
  15   1  10     9514.68    10282.53    650.20 o 
  17   1  10     2748.38     2975.90    502.60 o 
 -22   2  10     1839.66     2064.84    414.83 o 
 -20   2  10     1106.55     1247.05    189.04 o 
 -18   2  10    12588.29    11833.96    334.89 o 
 -16   2  10      145.89      263.71    131.55 o 
 -14   2  10    19655.79    18719.49    415.50 o 
 -12   2  10     3034.76     3314.43    164.64 o 
 -10   2  10    16893.87    16763.35    325.02 o 
  -8   2  10    41276.81    40642.09    533.66 o 
  -6   2  10      538.13      548.31     48.30 o 
  -4   2  10   143296.08   141929.83   1719.34 o 
  -2   2  10    78667.74    80001.27    586.98 o 
   0   2  10    10218.94    10170.72    150.88 o 
   2   2  10   120639.52   118390.42    935.69 o 
   4   2  10    54484.31    54035.70    456.35 o 
   6   2  10     7975.54     8813.20    164.24 o 
   8   2  10    40624.25    42158.57    649.84 o 
  10   2  10    11572.00    11392.67    320.35 o 
  12   2  10    20336.73    21365.40    476.59 o 
  14   2  10    21212.37    20621.28    720.07 o 
  16   2  10     1547.66     1902.58    274.60 o 
  18   2  10     5531.62     4708.78    619.31 o 
 -21   3  10      121.24      207.48    175.40 o 
 -19   3  10    12663.81    12003.04    411.15 o 
 -17   3  10    11354.01    11657.05    366.20 o 
 -15   3  10      968.77      969.17    130.18 o 
 -13   3  10    12070.36    13076.35    423.84 o 
 -11   3  10    18062.36    17534.33    422.75 o 
  -9   3  10    12581.85    11500.85    283.73 o 
  -7   3  10    56397.80    55174.83    536.14 o 
  -5   3  10      822.53     1071.02     70.13 o 
  -3   3  10    77108.41    77902.10    620.27 o 
  -1   3  10    25046.04    25016.00    305.48 o 
   1   3  10    13579.51    12765.12    161.53 o 
   3   3  10    29387.99    27760.22    318.42 o 
   5   3  10     1112.18     1404.01     87.78 o 
   7   3  10    12321.74    12175.32    271.39 o 
   9   3  10     2504.39     2567.98    145.76 o 
  11   3  10       23.32       34.43     77.07 o 
  13   3  10    14933.55    15414.02    451.73 o 
  15   3  10     6131.90     6216.12    402.59 o 
  17   3  10     6107.90     6081.42    828.19 o 
 -22   4  10      611.38      623.33    167.74 o 
 -20   4  10    11263.74    11696.57    581.30 o 
 -18   4  10    15389.50    16125.45    469.58 o 
 -16   4  10       35.49       -3.44    136.07 o 
 -14   4  10    12657.47    12470.99    435.80 o 
 -12   4  10    29426.03    30318.02    559.04 o 
 -10   4  10     2748.09     2597.56    158.03 o 
  -8   4  10    41435.11    40007.72    449.65 o 
  -6   4  10    20707.35    18890.98    263.52 o 
  -4   4  10    11538.82    13725.72    156.64 o 
  -2   4  10   156240.59   162686.92   1192.75 o 
   0   4  10      737.25      580.40     53.08 o 
   2   4  10    13918.09    14533.40    176.52 o 
   4   4  10    19215.29    18725.82    263.61 o 
   6   4  10      597.60      651.13     69.10 o 
   8   4  10     2103.87     1799.50    127.07 o 
  10   4  10     3382.47     2857.51    163.19 o 
  12   4  10     3076.20     2686.86    270.28 o 
  14   4  10     8795.75     9492.98    375.49 o 
  16   4  10      212.97      114.18    139.63 o 
  18   4  10     5253.87     6075.46    603.86 o 
 -21   5  10      948.45     1458.29    278.68 o 
 -19   5  10     5109.19     5930.71    396.10 o 
 -17   5  10     1009.22     1453.32    181.65 o 
 -15   5  10     3588.31     3508.06    362.36 o 
 -13   5  10     3320.31     3150.15    161.09 o 
 -11   5  10     2354.97     2277.68    130.13 o 
  -9   5  10    17462.52    17501.79    279.42 o 
  -7   5  10    23199.10    22256.40    337.19 o 
  -5   5  10     1933.26     2631.28     94.91 o 
  -3   5  10    27809.08    27001.85    270.65 o 
  -1   5  10    44554.68    44543.04    399.84 o 
   1   5  10     4175.49     4312.36    105.48 o 
   3   5  10    24437.00    23152.80    301.72 o 
   5   5  10     3514.68     2941.09    137.97 o 
   7   5  10     6323.93     6199.70    165.41 o 
   9   5  10    14040.63    13468.52    341.81 o 
  11   5  10      708.76      760.02    128.46 o 
  13   5  10     6999.01     7066.82    516.96 o 
  15   5  10     8317.09     9013.60    388.01 o 
  17   5  10      152.00      -51.19    107.17 o 
 -20   6  10     1340.27     1667.63    299.36 o 
 -18   6  10     3220.72     2834.04    313.31 o 
 -16   6  10       84.31      -61.27     91.19 o 
 -14   6  10     6861.56     6385.14    394.14 o 
 -12   6  10     6524.80     6593.72    215.10 o 
 -10   6  10      593.51      654.38    102.02 o 
  -8   6  10    17781.29    18091.01    288.35 o 
  -6   6  10      205.83      174.00     44.66 o 
  -4   6  10    13218.19    13592.84    207.02 o 
  -2   6  10     8360.23     8110.12    144.52 o 
   0   6  10     1692.63     1931.82     85.81 o 
   2   6  10    26887.62    26944.36    315.67 o 
   4   6  10    17703.85    18324.65    316.32 o 
   6   6  10     1693.80     1738.17    102.35 o 
   8   6  10     5904.69     6982.37    246.43 o 
  10   6  10     3372.29     3443.91    205.99 o 
  12   6  10     1554.28     1656.58    172.90 o 
  14   6  10     5883.89     5074.26    314.45 o 
  16   6  10     2294.88     2193.54    256.19 o 
 -21   7  10      814.52      376.92    217.96 o 
 -19   7  10     6472.39     6530.24    361.74 o 
 -17   7  10     4742.42     4785.75    967.45 o 
 -15   7  10       74.47      -27.62    107.56 o 
 -13   7  10     1471.52     1567.87    200.35 o 
 -11   7  10     5656.19     5814.72    183.42 o 
  -9   7  10      510.50      499.98     92.89 o 
  -7   7  10     3780.93     3850.01    115.27 o 
  -5   7  10     1703.42     1585.80     75.70 o 
  -3   7  10     1600.49     1969.83     82.13 o 
  -1   7  10    17871.34    19175.42    233.20 o 
   1   7  10      361.07      351.92     54.06 o 
   3   7  10     1687.44     1622.18    111.14 o 
   5   7  10      635.22      528.89     85.36 o 
   7   7  10     5694.50     5289.98    194.69 o 
   9   7  10     1155.56     1546.51    152.76 o 
  11   7  10      399.42      254.93    109.07 o 
  13   7  10     2296.07     2811.90    288.48 o 
  15   7  10      867.03      623.39    159.07 o 
 -20   8  10       84.89      154.31    118.49 o 
 -18   8  10     1343.65     1625.80    226.34 o 
 -16   8  10     2315.83     2798.67    254.62 o 
 -14   8  10     2834.53     3180.77    245.34 o 
 -12   8  10    11499.97    12465.87    331.59 o 
 -10   8  10      203.87      549.05     99.54 o 
  -8   8  10     4488.96     4318.61    154.70 o 
  -6   8  10     3248.25     2889.35     99.78 o 
  -4   8  10      362.00      370.92     49.23 o 
  -2   8  10    10070.32    10420.56    173.09 o 
   0   8  10        1.83       43.18     38.66 o 
   2   8  10      626.39      514.88     68.15 o 
   4   8  10       72.28       14.73     49.18 o 
   6   8  10      218.54       70.65     68.70 o 
   8   8  10      818.47     1003.67    135.75 o 
  10   8  10     1022.71     1196.46    156.65 o 
  12   8  10      255.21      300.24    117.60 o 
  14   8  10      447.87      683.19    155.14 o 
  16   8  10      239.76      232.15    114.33 o 
 -19   9  10        0.68      -43.03    111.67 o 
 -17   9  10      692.25     1120.53    206.22 o 
 -15   9  10      630.61      478.44    128.12 o 
 -13   9  10        9.44      122.14     92.27 o 
 -11   9  10     2909.09     2842.31    165.00 o 
  -9   9  10     6584.50     6536.77    215.60 o 
  -7   9  10        5.83       -2.88     40.00 o 
  -5   9  10     2357.66     2218.74     91.95 o 
  -3   9  10     6467.70     5899.24    146.49 o 
  -1   9  10     5085.40     4610.59    125.51 o 
   1   9  10     1480.87     1273.54     81.28 o 
   3   9  10     2555.19     2674.29    133.48 o 
   5   9  10     6253.34     5784.85    206.33 o 
   7   9  10     1667.94     1621.78    158.23 o 
   9   9  10     1052.46     1228.06    154.43 o 
  11   9  10     1389.01     1378.71    175.53 o 
  13   9  10       16.62      105.47    115.96 o 
  15   9  10      446.98      271.43    143.16 o 
 -18  10  10       64.95        3.90    114.14 o 
 -16  10  10      653.93      452.59    118.57 o 
 -14  10  10      368.58      317.53    114.03 o 
 -12  10  10     6420.20     6493.72    235.72 o 
 -10  10  10        9.46       63.24     66.77 o 
  -8  10  10     2174.11     2268.18    149.25 o 
  -6  10  10     2913.47     2781.61    134.85 o 
  -4  10  10      164.38      245.56     58.51 o 
  -2  10  10       40.90      122.21     50.62 o 
   0  10  10       34.76       89.20     50.60 o 
   2  10  10      225.91      219.95     58.01 o 
   4  10  10        0.31       40.86     52.28 o 
   6  10  10     2510.13     2898.86    175.07 o 
   8  10  10      997.34      993.49    149.00 o 
  10  10  10       93.05      195.97    112.37 o 
  12  10  10       60.21      146.89    118.61 o 
  14  10  10       48.10       95.54    129.24 o 
 -17  11  10     1707.06     1589.09    240.28 o 
 -15  11  10     1792.04     1777.85    209.52 o 
 -13  11  10     1058.50     1323.65    183.57 o 
 -11  11  10      114.35      158.00     76.07 o 
  -9  11  10     3222.23     3156.57    179.32 o 
  -7  11  10     3338.36     3290.69    176.47 o 
  -5  11  10     3152.32     2929.29    142.85 o 
  -3  11  10     5328.00     5480.04    159.28 o 
  -1  11  10     8338.83     8256.69    183.23 o 
   1  11  10      799.80      981.55    100.01 o 
   3  11  10    22830.54    22265.03    354.16 o 
   5  11  10      997.44     1056.23    129.34 o 
   7  11  10     3884.97     3784.01    287.77 o 
   9  11  10     1408.98     1466.38    194.21 o 
  11  11  10        0.91       -6.96    112.87 o 
  13  11  10      113.89      -55.95    121.22 o 
 -16  12  10      821.02     1433.29    212.32 o 
 -14  12  10      892.22     1221.37    193.29 o 
 -12  12  10      155.20      239.79    124.93 o 
 -10  12  10      284.08      393.88    116.64 o 
  -8  12  10     8786.82     8874.64    275.70 o 
  -6  12  10      526.11      884.74    120.00 o 
  -4  12  10      486.39      482.85     98.57 o 
  -2  12  10     1467.27     1920.84    109.23 o 
   0  12  10      178.13      154.42     69.04 o 
   2  12  10     4422.38     4168.14    166.49 o 
   4  12  10     4983.23     4996.70    198.74 o 
   6  12  10      274.58      101.28     97.85 o 
   8  12  10     2475.53     2876.94    226.46 o 
  10  12  10      943.27     1167.94    252.53 o 
  12  12  10       52.24      -75.35    121.81 o 
 -15  13  10      539.15      656.03    174.88 o 
 -13  13  10     5856.43     6450.41    329.27 o 
 -11  13  10     3107.52     2995.94    239.48 o 
  -9  13  10     2796.17     2881.18    197.65 o 
  -7  13  10     8314.65     8507.68    279.63 o 
  -5  13  10      949.47      975.53    129.17 o 
  -3  13  10     2558.86     2574.57    197.89 o 
  -1  13  10     1835.82     2199.62    148.17 o 
   1  13  10      148.29       86.78     57.06 o 
   3  13  10     3132.21     3447.07    167.85 o 
   5  13  10       12.67       30.27     67.93 o 
   7  13  10      824.14      528.91    149.31 o 
   9  13  10       11.67       70.58    121.46 o 
 -12  14  10     2733.03     2993.35    254.03 o 
 -10  14  10      268.17      162.81    126.60 o 
  -8  14  10     9461.26     8739.28    271.40 o 
  -6  14  10      702.12      936.87    138.33 o 
  -4  14  10     2629.70     2572.16    211.00 o 
  -2  14  10     9990.57    10134.30    353.35 o 
   0  14  10     2516.97     2167.85    201.87 o 
   2  14  10     5158.21     5173.66    199.83 o 
   4  14  10     7310.56     7379.37    252.97 o 
   6  14  10     1470.18     1559.49    193.65 o 
   8  14  10    11525.33    11776.78    414.54 o 
 -11  15  10     1698.84     2100.25    251.61 o 
  -9  15  10    10248.78    10685.91    402.03 o 
  -7  15  10     4855.87     4553.88    220.48 o 
  -5  15  10     1608.01     1427.64    325.57 o 
  -3  15  10    16591.42    16280.11    460.32 o 
  -1  15  10     4350.54     4455.80    270.74 o 
   1  15  10     5014.39     4868.27    430.84 o 
   3  15  10    14822.42    15111.92    444.16 o 
   5  15  10     3780.04     3709.77    385.69 o 
  -6  16  10     5730.57     5394.04    361.96 o 
  -4  16  10       37.64      124.35    108.19 o 
  -2  16  10     3693.48     4153.54    275.15 o 
   0  16  10      566.41      242.62    128.99 o 
   2  16  10     6924.12     7243.01    350.48 o 
 -23   1  11      515.63      208.89    294.70 o 
 -21   1  11     6277.09     6726.98    336.07 o 
 -19   1  11     6500.12     6682.68    265.27 o 
 -17   1  11     1037.00     1288.55    158.53 o 
 -15   1  11     3021.27     3367.42    198.38 o 
 -13   1  11      612.87      570.11     96.59 o 
 -11   1  11      424.36      811.38     95.17 o 
  -9   1  11     2408.94     2850.94    108.29 o 
  -7   1  11     5082.65     5088.32    167.94 o 
  -5   1  11    13978.40    17056.62    195.48 o 
  -3   1  11    16986.32    19321.11    183.67 o 
  -1   1  11     3382.30     4116.48     94.50 o 
   1   1  11     4362.25     4801.01    100.25 o 
   3   1  11        9.86       53.49     28.41 o 
   5   1  11     9348.57     9629.12    152.69 o 
   7   1  11      908.93      954.53     83.93 o 
   9   1  11     9193.41     8121.47    261.75 o 
  11   1  11     2479.94     2419.78    230.35 o 
  13   1  11      172.18      211.10    135.93 o 
  15   1  11     4048.61     3279.92    422.68 o 
  17   1  11      601.04      702.17    337.85 o 
 -22   2  11       22.15      -85.81    202.51 o 
 -20   2  11        5.17      -46.35    113.00 o 
 -18   2  11      239.41      116.14    106.23 o 
 -16   2  11      672.17      527.34    117.17 o 
 -14   2  11    10561.76    11013.67    501.84 o 
 -12   2  11       13.21       60.26     66.46 o 
 -10   2  11     7745.76     8927.98    226.18 o 
  -8   2  11    20525.19    20357.37    325.65 o 
  -6   2  11     1493.55     1353.28    123.71 o 
  -4   2  11    62558.95    64865.96    671.59 o 
  -2   2  11      280.76      359.88     37.17 o 
   0   2  11    13113.40    12504.96    175.69 o 
   2   2  11     2334.23     2361.97     69.63 o 
   4   2  11     4596.17     4646.10    110.59 o 
   6   2  11    24657.60    24840.84    313.14 o 
   8   2  11    11447.26    11389.98    308.36 o 
  10   2  11      337.90      371.20    101.77 o 
  12   2  11     1064.81     1491.76    361.38 o 
  14   2  11     1261.87     1387.20    235.13 o 
  16   2  11       30.01      276.08    168.25 o 
  18   2  11     1432.07     1631.38    446.21 o 
 -21   3  11        6.17       83.27    165.30 o 
 -19   3  11      839.25      947.54    165.73 o 
 -17   3  11     1197.27     1219.97    151.61 o 
 -15   3  11      431.45      387.14    105.03 o 
 -13   3  11     2179.51     2703.15    236.09 o 
 -11   3  11     3275.23     3785.10    154.68 o 
  -9   3  11     2802.07     2450.12    143.72 o 
  -7   3  11      139.53      266.51     29.32 o 
  -5   3  11     7752.36     8286.18    164.84 o 
  -3   3  11    54787.40    56644.73    483.89 o 
  -1   3  11      142.15      331.66     35.30 o 
   1   3  11    24722.00    24783.20    253.17 o 
   3   3  11    43834.43    45744.64    423.86 o 
   5   3  11      441.56      668.12     79.86 o 
   7   3  11    17491.02    16731.80    289.58 o 
   9   3  11     2684.90     2297.47    146.60 o 
  11   3  11    12737.60    12686.02    321.98 o 
  13   3  11     4093.41     3903.15    327.86 o 
  15   3  11     3894.06     3557.00    552.37 o 
  17   3  11      694.46      291.45    308.43 o 
 -22   4  11     1571.70     1670.36    283.86 o 
 -20   4  11     5166.26     5312.40    398.99 o 
 -18   4  11      354.80      559.80    142.67 o 
 -16   4  11    10045.08     9775.33    410.80 o 
 -14   4  11     3135.99     3177.65    365.06 o 
 -12   4  11     1436.90     1560.22    141.71 o 
 -10   4  11     9703.54    10576.69    332.63 o 
  -8   4  11    24306.03    23421.67    442.84 o 
  -6   4  11     2972.47     3542.57     91.92 o 
  -4   4  11     9171.69     8384.94    165.35 o 
  -2   4  11    16863.76    17620.04    225.13 o 
   0   4  11    31344.87    34026.89    322.83 o 
   2   4  11    12397.49    12621.76    165.60 o 
   4   4  11    13438.57    12985.03    219.27 o 
   6   4  11    12131.75    12903.88    231.51 o 
   8   4  11     2841.54     2704.33    151.53 o 
  10   4  11       72.80       33.06     64.41 o 
  12   4  11     5977.00     5746.16    286.27 o 
  14   4  11     3848.40     3662.02    338.57 o 
  16   4  11      940.12      822.96    239.88 o 
 -21   5  11     8124.08     8307.68    605.58 o 
 -19   5  11     9644.79     9295.90    482.56 o 
 -17   5  11      316.50      283.27    149.23 o 
 -15   5  11    32166.32    32349.03    771.92 o 
 -13   5  11     5224.15     5213.59    192.01 o 
 -11   5  11     2122.84     2000.70    142.54 o 
  -9   5  11    23471.36    24667.54    341.88 o 
  -7   5  11     1202.58     1058.55     95.92 o 
  -5   5  11    48529.23    48899.80    585.01 o 
  -3   5  11    79478.25    84676.94    640.93 o 
  -1   5  11     3112.19     3354.22    108.29 o 
   1   5  11    18849.36    18184.98    259.87 o 
   3   5  11     9657.08     9616.42    206.49 o 
   5   5  11     5564.69     6010.49    184.32 o 
   7   5  11    24173.19    23767.72    341.67 o 
   9   5  11     1177.14     1158.52    129.73 o 
  11   5  11     2150.30     2182.81    177.50 o 
  13   5  11     4439.02     4102.55    247.50 o 
  15   5  11     2281.32     2106.20    245.89 o 
  17   5  11     5073.98     5311.85    590.49 o 
 -20   6  11     7107.23     7830.40    601.41 o 
 -18   6  11     3188.98     2739.19    302.48 o 
 -16   6  11     2932.46     3123.10    433.96 o 
 -14   6  11     7562.22     8198.90    314.11 o 
 -12   6  11     5088.06     4841.20    375.04 o 
 -10   6  11    29471.52    30048.20    411.22 o 
  -8   6  11     8301.67     8478.81    163.42 o 
  -6   6  11     5223.67     5290.02    126.11 o 
  -4   6  11    48537.72    48609.06    428.10 o 
  -2   6  11      638.91      710.57     56.26 o 
   0   6  11    30133.58    29273.35    316.66 o 
   2   6  11    42270.79    40212.22    417.20 o 
   4   6  11      451.50      620.29     83.82 o 
   6   6  11    26413.38    24867.10    351.57 o 
   8   6  11    29554.73    27691.89    510.08 o 
  10   6  11     1581.74     1559.08    158.78 o 
  12   6  11    18595.35    18427.83    457.23 o 
  14   6  11     1648.75     2255.88    220.12 o 
  16   6  11     1536.28     1421.68    236.54 o 
 -21   7  11     1710.37     1445.60    236.70 o 
 -19   7  11     6217.07     7048.02    449.96 o 
 -17   7  11     1285.43     1693.17    265.76 o 
 -15   7  11    11776.15    11360.83    386.76 o 
 -13   7  11    13896.13    13637.84    475.62 o 
 -11   7  11     4155.68     4564.88    197.14 o 
  -9   7  11    50260.83    48316.19    567.06 o 
  -7   7  11     4897.16     4992.98    131.10 o 
  -5   7  11    22625.56    22946.60    267.82 o 
  -3   7  11    42503.19    40125.89    394.26 o 
  -1   7  11     5943.72     5946.83    127.24 o 
   1   7  11    52710.45    53136.23    463.08 o 
   3   7  11    18733.17    17488.06    317.50 o 
   5   7  11     3965.67     3968.59    167.14 o 
   7   7  11    45172.99    43948.77    696.18 o 
   9   7  11     2477.60     2299.98    178.45 o 
  11   7  11     7866.29     7665.42    298.30 o 
  13   7  11    20452.49    20011.74    504.50 o 
  15   7  11     2089.49     1931.31    214.30 o 
 -20   8  11    17345.34    16850.02    683.90 o 
 -18   8  11     7949.83     8198.62    557.18 o 
 -14   8  11    64405.39    62621.98   1540.98 o 
 -12   8  11    11273.06    11134.97    316.89 o 
 -10   8  11    24906.27    26282.23    679.58 o 
  -8   8  11    29465.03    28681.42    414.20 o 
  -6   8  11       15.60       19.15     30.95 o 
  -4   8  11    31657.69    31703.05    326.54 o 
  -2   8  11    21934.50    21755.04    262.84 o 
   0   8  11      671.34      760.75     63.20 o 
   2   8  11    19442.20    19474.97    288.92 o 
   4   8  11     6857.92     6855.36    261.88 o 
   6   8  11    11393.92    10150.51    267.14 o 
   8   8  11    17889.33    16980.03    413.25 o 
  10   8  11     1182.14     1113.76    153.60 o 
  12   8  11     9229.25     9058.27    407.38 o 
  14   8  11     2072.19     2724.47    240.78 o 
 -19   9  11     8370.89     8013.80    414.34 o 
 -17   9  11        0.89      -18.53     98.05 o 
 -15   9  11    19882.03    20078.40    581.26 o 
 -13   9  11    11044.65    11055.79    339.49 o 
 -11   9  11    18357.59    17142.78    358.94 o 
  -9   9  11    21075.23    21226.84    389.74 o 
  -7   9  11    10828.07    10935.72    267.05 o 
  -5   9  11    19957.26    20050.57    278.15 o 
  -3   9  11     4631.08     5012.00    128.06 o 
  -1   9  11     3002.70     3189.30    111.86 o 
   1   9  11    21036.77    21526.00    311.96 o 
   3   9  11    16509.51    16913.70    337.12 o 
   5   9  11      102.07      130.82     66.36 o 
   7   9  11    30787.17    28933.50    563.09 o 
   9   9  11     3547.36     3817.26    231.76 o 
  11   9  11    17303.54    16497.30    957.94 o 
  13   9  11    10031.43     9798.76    370.18 o 
 -18  10  11     1351.55     1533.67    239.51 o 
 -16  10  11     1130.31     1017.22    174.78 o 
 -14  10  11     8495.74     8247.25    378.04 o 
 -12  10  11     2725.69     2359.87    167.61 o 
 -10  10  11    24639.73    23828.50    435.52 o 
  -8  10  11     5986.44     5867.00    211.04 o 
  -6  10  11    21373.82    21296.31    391.58 o 
  -4  10  11    45829.85    45213.75    444.99 o 
  -2  10  11       92.20      192.97     54.36 o 
   0  10  11    13080.72    12592.05    239.32 o 
   2  10  11    51111.25    49501.66    582.52 o 
   4  10  11     1079.18     1181.45    142.95 o 
   6  10  11    21169.00    20722.42    416.32 o 
   8  10  11    24877.60    24000.18    529.43 o 
  10  10  11      330.56      224.50    116.55 o 
  12  10  11     6518.96     6190.58    315.69 o 
  14  10  11     7345.51     6909.88    387.94 o 
 -17  11  11      149.79       72.76    113.58 o 
 -15  11  11    13109.40    13804.71    452.54 o 
 -13  11  11    12926.85    11964.67    457.49 o 
 -11  11  11      513.65      601.76    113.36 o 
  -9  11  11    33052.20    32687.31    531.26 o 
  -7  11  11     4734.41     4307.19    197.22 o 
  -5  11  11    10577.45    10669.66    366.02 o 
  -3  11  11    41086.73    40000.14    428.69 o 
  -1  11  11      474.41      567.56     80.17 o 
   1  11  11    29798.37    28579.01    396.98 o 
   3  11  11    13965.09    13479.75    294.48 o 
   5  11  11     5574.97     5437.61    280.71 o 
   7  11  11    17970.18    18191.55    458.69 o 
   9  11  11     2955.22     2791.81    223.38 o 
  11  11  11     1474.90     1428.89    195.12 o 
  13  11  11     2259.91     2418.76    277.55 o 
 -16  12  11     8687.73     8855.67    382.55 o 
 -14  12  11    18325.15    18700.43    522.55 o 
 -12  12  11     1486.84     1477.55    212.55 o 
 -10  12  11     6258.68     6355.52    244.17 o 
  -8  12  11    20410.55    20199.16    419.12 o 
  -6  12  11       87.68       26.14     81.40 o 
  -4  12  11    15432.36    13870.25    389.32 o 
  -2  12  11    21351.61    20817.60    361.54 o 
   0  12  11     2691.20     2866.54    143.47 o 
   2  12  11    13287.38    13389.92    279.49 o 
   4  12  11     3273.58     3342.17    187.81 o 
   6  12  11     2561.66     2520.15    245.73 o 
   8  12  11     2789.93     3159.42    235.92 o 
  10  12  11     1482.04     1267.71    187.91 o 
 -15  13  11     7741.02     8116.56    439.87 o 
 -13  13  11     3651.38     3698.44    269.91 o 
 -11  13  11     2139.17     2357.10    221.57 o 
  -9  13  11    13748.36    14321.17    366.56 o 
  -7  13  11     3743.84     3855.69    210.55 o 
  -5  13  11    10575.52    10678.49    307.35 o 
  -3  13  11     9678.92     9484.31    352.80 o 
  -1  13  11       29.10      116.60    105.39 o 
   1  13  11    18373.38    17644.05    328.70 o 
   3  13  11    16637.89    16695.76    354.28 o 
   5  13  11     5419.08     5241.86    243.61 o 
   7  13  11    12563.53    11936.98    401.44 o 
   9  13  11     2472.58     2728.38    241.92 o 
 -12  14  11      231.73      281.45    139.47 o 
 -10  14  11     3937.84     4061.30    276.05 o 
  -8  14  11     4625.80     4566.53    235.99 o 
  -6  14  11     1713.48     1419.54    154.70 o 
  -4  14  11     9046.75     9463.45    343.89 o 
  -2  14  11     1853.37     1909.32    192.69 o 
   0  14  11     9372.92     8970.13    341.18 o 
   2  14  11    11197.36    11261.27    335.46 o 
   4  14  11       86.48       95.42     73.48 o 
   6  14  11    10127.24    10131.20    373.81 o 
   8  14  11     4721.79     4743.66    297.64 o 
 -11  15  11      279.73      402.28    177.11 o 
  -9  15  11     6655.17     7082.48    332.97 o 
  -7  15  11      821.84      719.96    125.90 o 
  -5  15  11       35.88      -36.21    106.08 o 
  -3  15  11     4056.50     3876.61    254.89 o 
  -1  15  11       46.08       -5.06     79.52 o 
   1  15  11     3817.44     4207.22    273.80 o 
   3  15  11     2122.23     2000.61    207.91 o 
   5  15  11     1413.37     1357.02    224.51 o 
  -6  16  11      605.72      556.34    156.11 o 
  -4  16  11     1932.72     1913.31    213.05 o 
  -2  16  11      977.76      893.74    171.54 o 
   0  16  11      908.46      361.43    147.10 o 
   2  16  11     3139.44     3139.76    258.23 o 
 -22   0  12    23915.69    21920.86   1066.50 o 
 -20   0  12    12750.87    12951.76    624.21 o 
 -18   0  12    14059.37    13669.75    525.65 o 
 -16   0  12    53856.92    53470.20   1147.90 o 
 -14   0  12    20493.00    20086.01    536.24 o 
 -12   0  12    27473.88    28287.66    624.94 o 
 -10   0  12   175263.94   172327.95   2209.41 o 
  -8   0  12    12211.38    12363.94    306.05 o 
  -6   0  12    97442.55   101114.49   1065.45 o 
  -4   0  12    52706.38    48381.46    456.39 o 
  -2   0  12     8609.67     9717.68    232.57 o 
   0   0  12    55566.82    54681.32    671.15 o 
   2   0  12     4850.34     5102.23    153.08 o 
   4   0  12     4610.75     4593.16    150.99 o 
   6   0  12    42102.26    41739.73    728.91 o 
   8   0  12     1238.32     1540.98    152.03 o 
  10   0  12    23033.31    23620.89    879.68 o 
  12   0  12    25503.60    24878.62    956.17 o 
  14   0  12      318.83      320.69    222.13 o 
 -23   1  12      535.55      634.02    325.10 o 
 -21   1  12    10004.50     9791.69    397.94 o 
 -19   1  12      217.13      459.68    136.01 o 
 -17   1  12    21130.76    21500.50    497.18 o 
 -15   1  12    21522.29    20727.01    450.71 o 
 -13   1  12     5118.10     4999.02    236.34 o 
 -11   1  12    92009.10    91609.63   1074.75 o 
  -9   1  12    21405.88    22197.41    315.57 o 
  -7   1  12    23613.74    25409.88    290.36 o 
  -5   1  12   100476.80   103778.77   1035.20 o 
  -3   1  12      668.34      578.95     50.03 o 
  -1   1  12    31562.05    31647.79    320.47 o 
   1   1  12    42326.96    41413.16    383.72 o 
   3   1  12     3791.10     4533.13    102.60 o 
   5   1  12    32734.19    31973.46    328.44 o 
   7   1  12    52765.16    52038.49    613.97 o 
   9   1  12     4609.75     3925.70    191.01 o 
  11   1  12    32118.05    32084.32    758.05 o 
  13   1  12     4111.79     4016.53    288.23 o 
  15   1  12     5648.46     5889.04    522.22 o 
  17   1  12    12177.15    12308.63    878.70 o 
 -22   2  12     3239.64     2839.10    432.48 o 
 -20   2  12     6116.20     6185.14    311.27 o 
 -18   2  12      579.75      534.12    167.46 o 
 -16   2  12     8453.72     8945.07    302.89 o 
 -14   2  12     4130.76     3932.53    190.24 o 
 -12   2  12    21079.26    20033.48    391.35 o 
 -10   2  12    11932.03    10649.28    245.70 o 
  -8   2  12     1790.80     1873.82     81.99 o 
  -6   2  12   122276.32   125487.53   1053.53 o 
  -4   2  12    47177.27    45663.17    466.24 o 
  -2   2  12    18964.29    18873.21    327.31 o 
   0   2  12    82223.81    82674.96    670.99 o 
   2   2  12    27941.32    26598.40    263.15 o 
   4   2  12    20021.41    19597.66    266.76 o 
   6   2  12    82208.09    80116.77    742.91 o 
   8   2  12    12757.84    13259.17    339.31 o 
  10   2  12    55059.12    52931.23    812.22 o 
  12   2  12    41396.28    41025.99    903.35 o 
  14   2  12       19.94      -23.26    139.07 o 
  16   2  12    15850.01    14242.44    613.29 o 
 -21   3  12    13446.98    13812.92    514.29 o 
 -19   3  12     1126.23     1233.96    214.79 o 
 -17   3  12    11587.49    11807.37    461.08 o 
 -15   3  12    11080.77    10631.26    314.72 o 
 -13   3  12      793.85      935.77    113.41 o 
 -11   3  12    53289.43    52423.04    625.85 o 
  -9   3  12    74464.34    77777.29    798.90 o 
  -7   3  12     6753.10     6511.63    190.32 o 
  -5   3  12    76063.59    75308.01    709.74 o 
  -3   3  12     9775.27     8756.35    147.69 o 
  -1   3  12    97722.71   100604.47    683.30 o 
   1   3  12    64071.68    65049.10    518.32 o 
   3   3  12     1927.75     2374.56     77.27 o 
   5   3  12    64375.25    62771.11    723.37 o 
   7   3  12    13502.05    13961.64    294.55 o 
   9   3  12      835.73      889.53    110.87 o 
  11   3  12    16723.09    16612.37    375.37 o 
  13   3  12     2419.75     2874.45    303.43 o 
  15   3  12     7291.77     7395.61    446.18 o 
  17   3  12     4876.43     4808.86    653.38 o 
 -22   4  12    10698.03    11491.39    562.47 o 
 -20   4  12     5760.17     5946.16    323.78 o 
 -18   4  12     8229.34     7896.53    475.63 o 
 -16   4  12    22781.68    23544.49    652.38 o 
 -14   4  12      223.82      212.09    122.21 o 
 -12   4  12     1512.88     1811.92    150.35 o 
 -10   4  12    37058.32    38640.43    600.17 o 
  -8   4  12     1996.31     2099.94     84.17 o 
  -6   4  12    11292.61    11763.19    214.36 o 
  -4   4  12   111229.90   115234.01    893.21 o 
  -2   4  12     4988.33     5147.42    123.75 o 
   0   4  12    42264.18    43786.10    391.91 o 
   2   4  12     4418.04     4225.34     94.18 o 
   4   4  12     5604.09     5533.43    148.16 o 
   6   4  12    19550.56    18823.14    366.87 o 
   8   4  12      169.66       95.41     77.70 o 
  10   4  12     6349.17     6506.58    233.12 o 
  12   4  12     7591.35     7530.89    326.81 o 
  14   4  12      460.70      339.92    238.06 o 
  16   4  12     2575.07     2651.03    333.69 o 
 -21   5  12     4644.67     4455.69    393.67 o 
 -19   5  12      100.05      213.62    128.14 o 
 -17   5  12     5701.30     5725.00    340.04 o 
 -15   5  12     9460.67    10383.67    417.49 o 
 -13   5  12     2925.73     3248.88    313.75 o 
 -11   5  12    13650.19    13409.14    336.68 o 
  -9   5  12    10246.08     9884.34    288.82 o 
  -7   5  12    18237.01    19857.77    259.35 o 
  -5   5  12    23120.41    23589.26    312.01 o 
  -3   5  12      550.05      787.54     57.59 o 
  -1   5  12    37154.33    37921.30    403.17 o 
   1   5  12    12316.12    12843.34    195.54 o 
   3   5  12       12.02       53.64     41.88 o 
   5   5  12    16969.19    16094.31    266.36 o 
   7   5  12    10025.60     9646.67    214.20 o 
   9   5  12     1512.66     1578.20    149.44 o 
  11   5  12    16242.76    16786.01    418.42 o 
  13   5  12     1355.12     1696.71    181.38 o 
  15   5  12     1777.46     1916.40    258.51 o 
 -20   6  12      607.45      280.77    146.48 o 
 -18   6  12      397.49      303.46    130.97 o 
 -16   6  12       20.92      -58.17    115.55 o 
 -14   6  12      135.93       61.41     95.91 o 
 -12   6  12     6262.73     5846.88    258.78 o 
 -10   6  12     7418.04     7571.31    234.79 o 
  -8   6  12      365.69      453.62     53.45 o 
  -6   6  12    15905.55    16045.15    229.96 o 
  -4   6  12    17669.86    17401.22    222.62 o 
  -2   6  12     4072.55     4766.67    120.65 o 
   0   6  12     5514.53     4860.81    138.02 o 
   2   6  12     4507.53     4416.57     95.53 o 
   4   6  12    40971.26    39213.48    512.31 o 
   6   6  12    24800.67    23932.76    349.77 o 
   8   6  12      358.36      524.95    105.05 o 
  10   6  12    14701.97    13779.60    377.57 o 
  12   6  12    10954.98    11602.67    367.65 o 
  14   6  12      144.90      101.33     94.46 o 
  16   6  12     6430.65     6003.13    385.62 o 
 -21   7  12     2638.69     2756.01    365.63 o 
 -19   7  12       76.14       39.81    139.29 o 
 -17   7  12     7735.18     6904.66    383.35 o 
 -15   7  12     7129.58     7392.90    316.42 o 
 -13   7  12     2643.09     2925.78    216.17 o 
 -11   7  12     7976.42     7064.10    285.08 o 
  -9   7  12     8477.81     8583.22    254.73 o 
  -7   7  12     2815.46     2978.98    154.45 o 
  -5   7  12     3131.03     3651.10    101.79 o 
  -3   7  12     4839.90     4679.78    118.19 o 
  -1   7  12       71.85       96.67     34.36 o 
   1   7  12      268.53      341.16     72.53 o 
   3   7  12      854.60     1062.54    101.19 o 
   5   7  12     5582.64     5026.49    183.22 o 
   7   7  12      660.51     1018.44    120.08 o 
   9   7  12     1691.67     1613.16    162.30 o 
  11   7  12     1391.06     1630.60    177.75 o 
  13   7  12      283.75      216.54    116.23 o 
  15   7  12      543.91      449.92    147.12 o 
 -20   8  12      602.66      984.53    213.95 o 
 -18   8  12       31.68       86.83    111.17 o 
 -16   8  12      146.91      244.77    145.91 o 
 -14   8  12      464.30      844.96    152.98 o 
 -12   8  12      825.75     1264.02    138.41 o 
 -10   8  12    12113.80    11848.89    316.19 o 
  -8   8  12     7022.73     7327.79    243.31 o 
  -6   8  12     1789.59     2065.69     88.49 o 
  -4   8  12     7240.84     7069.40    150.15 o 
  -2   8  12        0.15       97.93     42.13 o 
   0   8  12     1385.64     1592.99     82.67 o 
   2   8  12     1569.94     1616.33    106.46 o 
   4   8  12      276.60      253.18     78.18 o 
   6   8  12     1420.49     1699.80    135.03 o 
   8   8  12      612.09      768.47    134.43 o 
  10   8  12     2159.84     2328.90    195.72 o 
  12   8  12      380.79      375.08    127.45 o 
  14   8  12      246.62      490.50    148.53 o 
 -19   9  12        0.03       12.89    114.24 o 
 -17   9  12      971.23      992.95    198.65 o 
 -15   9  12     1445.01     1596.69    174.49 o 
 -13   9  12      789.05     1084.32    127.71 o 
 -11   9  12      658.60      453.87    114.71 o 
  -9   9  12     3869.08     3531.22    181.11 o 
  -7   9  12    12422.64    11989.93    283.13 o 
  -5   9  12     3147.87     2879.76    102.57 o 
  -3   9  12     7891.60     8038.78    161.97 o 
  -1   9  12     5192.55     5349.36    152.39 o 
   1   9  12     1710.14     1636.62    103.04 o 
   3   9  12      345.78      381.78     88.38 o 
   5   9  12     4187.33     4837.71    197.46 o 
   7   9  12     1918.83     2049.71    160.20 o 
   9   9  12       24.30      243.73     94.97 o 
  11   9  12      899.47     1309.61    171.23 o 
  13   9  12      527.76      518.03    157.33 o 
 -18  10  12       92.55       15.11    112.43 o 
 -16  10  12      127.03      113.90    101.33 o 
 -14  10  12        0.73       -1.92     85.34 o 
 -12  10  12        7.26      -71.29     71.29 o 
 -10  10  12     1112.13     1107.10    127.92 o 
  -8  10  12     1270.71     1231.07    124.96 o 
  -6  10  12       59.44      101.31     64.42 o 
  -4  10  12      790.17      959.41     90.96 o 
  -2  10  12      280.76      468.59     65.45 o 
   0  10  12     8369.34     7585.82    188.49 o 
   2  10  12     1166.13     1169.76    100.20 o 
   4  10  12       59.99       45.62     58.46 o 
   6  10  12     1217.82     1261.88    135.08 o 
   8  10  12     1892.81     1943.62    185.76 o 
  10  10  12     1769.84     1864.29    198.60 o 
  12  10  12       57.17       38.54    113.19 o 
 -17  11  12      114.78       89.36    101.16 o 
 -15  11  12      120.92      190.58    107.55 o 
 -13  11  12      352.10      203.71    123.17 o 
 -11  11  12       19.70       -2.69     72.17 o 
  -9  11  12      813.71     1008.45    126.88 o 
  -7  11  12     6352.86     6293.79    226.93 o 
  -5  11  12      112.33      122.59     79.90 o 
  -3  11  12        3.17       91.18     67.99 o 
  -1  11  12      640.37      691.89     85.89 o 
   1  11  12     5222.26     5087.58    170.01 o 
   3  11  12     1003.94     1246.61    131.07 o 
   5  11  12     8009.34     8508.05    273.42 o 
   7  11  12     6552.44     6448.86    282.10 o 
   9  11  12      103.03       79.35     96.92 o 
  11  11  12     2022.43     2084.15    215.38 o 
 -16  12  12     5595.16     5509.81    325.76 o 
 -14  12  12      980.86     1531.46    203.26 o 
 -12  12  12      408.20      367.80     94.28 o 
 -10  12  12     2250.36     2283.47    174.79 o 
  -8  12  12      162.05      299.09     97.75 o 
  -6  12  12     1077.92     1250.26    135.84 o 
  -4  12  12     4505.67     4304.49    248.14 o 
  -2  12  12      763.43      893.07    118.62 o 
   0  12  12     3729.12     3934.83    169.34 o 
   2  12  12     2570.23     2542.24    142.92 o 
   4  12  12     1897.44     2147.66    168.00 o 
   6  12  12       57.62      -51.43     71.12 o 
   8  12  12        1.10      -56.29     89.30 o 
  10  12  12      308.28      254.80    130.98 o 
 -15  13  12     2208.90     2133.79    240.64 o 
 -13  13  12       10.01      224.71    133.11 o 
 -11  13  12     2471.98     2585.52    220.04 o 
  -9  13  12     1421.83     1662.67    161.80 o 
  -7  13  12      314.83      355.32    107.79 o 
  -5  13  12     8373.39     8258.93    275.52 o 
  -3  13  12     3266.70     3411.60    226.52 o 
  -1  13  12     3366.34     3064.55    222.24 o 
   1  13  12     4509.51     5234.72    234.04 o 
   3  13  12      723.34      862.54    119.93 o 
   5  13  12     1672.43     1665.03    164.11 o 
   7  13  12      385.02      229.77    144.87 o 
   9  13  12      111.63      172.97    131.59 o 
 -12  14  12      361.25      322.20    141.81 o 
 -10  14  12     4237.75     4780.19    337.59 o 
  -8  14  12       74.37       54.58     99.29 o 
  -6  14  12     2349.18     2443.30    186.46 o 
  -4  14  12      889.35     1144.43    167.41 o 
  -2  14  12      200.48      129.82    111.99 o 
   0  14  12     9383.73     8657.24    337.96 o 
   2  14  12      793.31     1026.50    148.15 o 
   4  14  12      943.21     1281.78    180.77 o 
   6  14  12     6967.44     7522.89    333.14 o 
   8  14  12      411.83      485.93    318.72 o 
  -9  15  12     3058.11     2810.00    278.08 o 
  -7  15  12     1115.26     1063.37    152.82 o 
  -5  15  12     6554.10     6081.49    322.38 o 
  -3  15  12      319.87      259.73    122.26 o 
  -1  15  12     9423.27     9874.31    440.15 o 
   1  15  12     8253.04     8332.59    349.89 o 
   3  15  12       23.68      -55.92     77.70 o 
   5  15  12     6438.87     6408.01    378.70 o 
  -6  16  12     6283.86     5891.27    344.68 o 
  -4  16  12     6458.10     5417.39    486.58 o 
  -2  16  12      789.89      770.41    176.65 o 
   0  16  12     5369.94     5242.83    313.16 o 
 -23   1  13      238.93      393.21    198.76 o 
 -21   1  13     1027.64      932.71    229.85 o 
 -19   1  13    11080.32    10906.59    560.16 o 
 -17   1  13     5214.21     5439.10    251.60 o 
 -15   1  13     6988.97     6663.34    248.20 o 
 -13   1  13    13681.83    12468.85    570.05 o 
 -11   1  13     9577.10     9713.80    274.51 o 
  -9   1  13      767.59     1070.10     69.51 o 
  -7   1  13     9596.84     9222.01    151.36 o 
  -5   1  13    29035.05    29184.03    271.53 o 
  -3   1  13    15916.90    17324.74    182.24 o 
  -1   1  13       76.45      221.84     39.84 o 
   1   1  13     9067.70     8927.58    139.13 o 
   3   1  13      191.96      234.05     39.41 o 
   5   1  13       14.69        4.91     33.03 o 
   7   1  13      196.17      197.23     56.40 o 
   9   1  13      966.23     1089.70    170.90 o 
  11   1  13       91.69       53.80    114.41 o 
  13   1  13       12.34        7.86    129.50 o 
  15   1  13       35.68     -105.42    182.41 o 
  17   1  13      790.34      793.87    348.14 o 
 -22   2  13      223.62      197.30    184.77 o 
 -20   2  13     1420.97     1470.11    189.47 o 
 -18   2  13       70.54       91.15    137.96 o 
 -16   2  13     1127.31     1326.67    146.64 o 
 -14   2  13      120.43       66.75     73.22 o 
 -12   2  13      901.76     1055.88    107.22 o 
 -10   2  13     1626.79     1588.27     94.37 o 
  -8   2  13       47.34       31.57     31.20 o 
  -6   2  13    10112.35    10693.26    176.48 o 
  -4   2  13     2875.55     2799.14    119.22 o 
  -2   2  13    12114.92    12268.56    258.43 o 
   0   2  13     4336.51     4508.46    110.22 o 
   2   2  13     2789.08     2875.89     81.22 o 
   4   2  13    28023.85    28428.78    300.94 o 
   6   2  13        3.16       38.63     44.90 o 
   8   2  13     6416.60     6493.17    254.50 o 
  10   2  13     5868.71     5611.32    244.54 o 
  12   2  13     2847.04     3075.61    270.71 o 
  14   2  13     2232.46     2596.71    300.27 o 
  16   2  13      477.30      556.32    208.65 o 
 -21   3  13      867.89     1028.62    190.32 o 
 -19   3  13       36.88      127.65    140.96 o 
 -17   3  13     2284.27     2426.66    314.56 o 
 -15   3  13      421.95      188.65    245.66 o 
 -13   3  13      770.40      967.66    109.51 o 
 -11   3  13     7394.42     7891.14    197.01 o 
  -9   3  13      750.54      996.52     80.40 o 
  -7   3  13       81.38      105.69     53.47 o 
  -5   3  13     8716.48     9850.80    189.39 o 
  -3   3  13    19382.52    20964.07    224.38 o 
  -1   3  13    17764.58    16068.60    199.66 o 
   1   3  13     6272.47     7352.30    142.25 o 
   3   3  13     9560.61     8799.25    151.39 o 
   5   3  13     7310.90     7174.98    185.28 o 
   7   3  13      831.78      808.16     98.51 o 
   9   3  13    10133.06    11025.01    292.16 o 
  11   3  13     7414.97     7762.78    370.15 o 
  13   3  13      191.35      205.55    170.91 o 
  15   3  13     5055.76     5882.12    417.93 o 
  17   3  13     3670.62     3820.74    387.10 o 
 -22   4  13     8079.07     8904.60    500.96 o 
 -20   4  13      213.94      296.88    193.18 o 
 -18   4  13     8539.59     8901.63    671.04 o 
 -16   4  13     7134.40     7380.84    364.28 o 
 -14   4  13    10384.30    10750.04    404.58 o 
 -12   4  13    20427.91    20006.57    441.90 o 
 -10   4  13     2215.43     2007.79    112.17 o 
  -8   4  13     4939.14     5288.12    105.88 o 
  -6   4  13    20772.14    19863.16    295.02 o 
  -4   4  13    12253.36    13497.45    179.79 o 
  -2   4  13     6751.60     6443.32    134.38 o 
   0   4  13    44717.09    44794.56    403.45 o 
   2   4  13        0.97       69.67     31.83 o 
   4   4  13    20658.95    22483.70    312.19 o 
   6   4  13     5197.22     5272.46    154.95 o 
   8   4  13       25.36        2.46     46.10 o 
  10   4  13     3485.67     3281.13    230.16 o 
  12   4  13     1237.33     1149.68    172.63 o 
  14   4  13      624.96      292.85    145.94 o 
  16   4  13     1407.07     1004.32    250.44 o 
 -21   5  13     1379.06     1665.24    282.18 o 
 -19   5  13     2481.15     2425.02    271.24 o 
 -17   5  13    20197.06    20483.09    631.14 o 
 -15   5  13     6846.51     6828.80    561.69 o 
 -13   5  13    13349.42    12982.75    370.38 o 
 -11   5  13     5118.18     4971.30    223.55 o 
  -9   5  13      260.66      216.50     51.17 o 
  -7   5  13    32546.13    30896.41    443.73 o 
  -5   5  13    34678.86    34632.76    357.05 o 
  -3   5  13     9075.69     9169.31    216.21 o 
  -1   5  13    57470.59    57238.29    543.95 o 
   1   5  13     6610.21     6742.44    141.05 o 
   3   5  13     6447.63     5783.84    154.81 o 
   5   5  13    13819.02    14101.13    252.51 o 
   7   5  13       84.16       36.30     44.18 o 
   9   5  13     2842.11     2554.18    221.03 o 
  11   5  13     7450.57     6657.76    288.41 o 
  13   5  13     3203.70     3240.82    229.46 o 
  15   5  13     3904.78     3859.17    311.31 o 
 -20   6  13     2071.01     1649.60    278.54 o 
 -18   6  13     4374.02     3798.73    313.94 o 
 -16   6  13    10566.59    10204.45    463.13 o 
 -14   6  13     1239.05     1212.55    158.42 o 
 -12   6  13    16278.59    16517.16    424.28 o 
 -10   6  13      330.21      557.62     95.39 o 
  -8   6  13    10758.62    10464.59    224.21 o 
  -6   6  13    28619.11    30349.61    344.26 o 
  -4   6  13       89.66      156.43     36.81 o 
  -2   6  13    79920.90    81409.99    719.71 o 
   0   6  13     9892.55    10061.31    231.79 o 
   2   6  13     5918.93     5612.98    173.37 o 
   4   6  13    44395.33    41667.32    757.95 o 
   6   6  13     8088.94     7170.56    189.88 o 
   8   6  13     6626.53     6714.91    252.80 o 
  10   6  13    26852.09    25687.60    543.81 o 
  12   6  13     2070.54     1988.93    190.66 o 
  14   6  13     8675.05     8390.04    340.73 o 
  16   6  13     4967.85     5486.40    755.85 o 
 -21   7  13     3789.91     4408.06    415.46 o 
 -19   7  13      562.67      208.36    247.45 o 
 -17   7  13    17642.99    17231.54    597.48 o 
 -15   7  13     1189.81     1608.57    182.98 o 
 -13   7  13     7972.83     7596.98    307.54 o 
 -11   7  13    13357.74    14509.41    350.52 o 
  -9   7  13      259.84      328.24     85.54 o 
  -7   7  13    28045.40    28661.70    406.12 o 
  -5   7  13    10808.95    11078.72    181.07 o 
  -3   7  13     3000.65     2846.26    135.51 o 
  -1   7  13    48539.83    45912.65    486.92 o 
   1   7  13     3492.97     3448.48    130.97 o 
   3   7  13    25713.97    23962.11    389.42 o 
   5   7  13    17697.69    17411.00    341.42 o 
   7   7  13      512.86      505.58     96.69 o 
   9   7  13    25876.93    25344.04    523.50 o 
  11   7  13    13020.22    12579.50    384.95 o 
  13   7  13     1395.51     1432.13    182.20 o 
  15   7  13    18050.81    19010.69    626.25 o 
 -20   8  13       13.35      -25.57    112.11 o 
 -16   8  13    15271.09    15116.43    471.69 o 
 -14   8  13     5864.53     5455.84    333.49 o 
 -12   8  13    63255.43    61341.07    876.34 o 
 -10   8  13    24460.75    24529.74    471.47 o 
  -8   8  13     2770.74     3267.01    211.76 o 
  -6   8  13    71025.71    70159.98    756.76 o 
  -4   8  13     3298.35     3112.59    106.43 o 
  -2   8  13     6696.83     7259.46    149.00 o 
   0   8  13    22753.92    22947.50    302.12 o 
   2   8  13     1472.60     1552.59    118.65 o 
   4   8  13     8328.68     8847.68    244.50 o 
   6   8  13     7407.73     7385.07    236.28 o 
   8   8  13     3115.95     3222.00    241.19 o 
  10   8  13    12089.40    11608.39    370.80 o 
  12   8  13      184.65      -46.32    101.48 o 
  14   8  13     8270.00     8586.28    361.82 o 
 -19   9  13     1905.63     2050.99    264.11 o 
 -17   9  13    14674.90    14057.35   1206.98 o 
 -15   9  13     2514.15     2308.63    193.98 o 
 -13   9  13    30085.32    29495.53    564.26 o 
 -11   9  13    12925.41    12879.61    351.39 o 
  -9   9  13     3818.10     3203.39    228.24 o 
  -7   9  13    28774.39    29048.81    462.13 o 
  -5   9  13    12130.32    12807.47    253.86 o 
  -3   9  13    12871.84    12803.09    206.39 o 
  -1   9  13    19491.00    19465.70    288.54 o 
   1   9  13     6131.45     5959.51    183.11 o 
   3   9  13      960.73      910.77    109.81 o 
   5   9  13    22598.14    22138.16    416.95 o 
   7   9  13     1860.29     1781.30    151.78 o 
   9   9  13    13593.81    12316.48    406.32 o 
  11   9  13     7491.64     7222.95    314.03 o 
  13   9  13     2502.06     2652.76    238.73 o 
 -18  10  13     5419.97     6235.85    391.62 o 
 -16  10  13     9201.28     8057.68    393.48 o 
 -14  10  13      779.93      767.15    121.88 o 
 -12  10  13     4111.47     4368.73    267.65 o 
 -10  10  13       18.14      -15.20     69.08 o 
  -8  10  13    20651.94    18379.50    376.01 o 
  -6  10  13    21825.77    21521.97    400.96 o 
  -4  10  13     1829.57     1897.20    129.28 o 
  -2  10  13    39138.39    37605.85    474.00 o 
   0  10  13    10450.71    10448.00    222.27 o 
   2  10  13    13820.97    12810.77    280.82 o 
   4  10  13    34619.64    32803.63    526.84 o 
   6  10  13     4145.36     3463.00    194.42 o 
   8  10  13    13500.30    13762.49    403.79 o 
  10  10  13    25864.82    25342.92    609.50 o 
  12  10  13     2224.32     1918.35    212.46 o 
 -17  11  13    10370.04    11749.18    432.18 o 
 -15  11  13       24.32      -22.05    105.42 o 
 -13  11  13     9310.36     8936.20    377.75 o 
 -11  11  13     8774.29     8633.70    279.37 o 
  -9  11  13      258.73      248.95     83.50 o 
  -7  11  13    13273.55    13691.87    331.64 o 
  -5  11  13    10981.26    10802.88    424.11 o 
  -3  11  13     2373.94     2556.55    144.11 o 
  -1  11  13    36216.81    35425.96    485.58 o 
   1  11  13     2049.75     1766.49    119.71 o 
   3  11  13    18291.28    18420.45    390.07 o 
   5  11  13    11888.05    12332.33    363.77 o 
   7  11  13       35.30       89.68     90.20 o 
   9  11  13    18632.80    18929.89    501.35 o 
  11  11  13     2476.33     1968.64    217.93 o 
 -16  12  13     7717.26     8460.15    432.58 o 
 -14  12  13     5895.61     5718.54    363.87 o 
 -12  12  13    12874.76    12907.53    353.43 o 
 -10  12  13     6265.33     6199.53    249.96 o 
  -8  12  13     3818.71     4031.96    209.02 o 
  -6  12  13    20152.35    20072.82    416.85 o 
  -4  12  13     4700.63     4413.79    207.82 o 
  -2  12  13    19913.25    19768.54    405.45 o 
   0  12  13    25630.61    24158.39    461.14 o 
   2  12  13      349.56      217.61     71.75 o 
   4  12  13     6468.31     6331.31    247.11 o 
   6  12  13     6694.91     5993.32    304.28 o 
   8  12  13     3171.45     3220.09    241.40 o 
  10  12  13     4104.04     3812.70    292.80 o 
 -15  13  13      236.48      160.83    284.40 o 
 -13  13  13     1805.82     1696.68    239.65 o 
 -11  13  13     5408.82     5471.92    337.23 o 
  -9  13  13       21.41      -47.15     87.78 o 
  -7  13  13     9620.21     9911.00    305.83 o 
  -5  13  13     9460.25     8902.12    285.91 o 
  -3  13  13     2652.04     2881.94    218.78 o 
  -1  13  13    13800.58    13149.59    399.58 o 
   1  13  13      101.69       60.56     77.69 o 
   3  13  13     8099.70     7689.10    312.95 o 
   5  13  13    11197.53    10899.53    398.27 o 
   7  13  13       33.99      -30.39     90.75 o 
   9  13  13     3667.21     3700.99    270.50 o 
 -12  14  13      542.99      282.55    144.94 o 
 -10  14  13       33.62        8.11     97.03 o 
  -8  14  13     2836.57     2756.26    197.75 o 
  -6  14  13     2661.97     2664.25    222.59 o 
  -4  14  13     1285.40     1463.56    182.80 o 
  -2  14  13     9930.62    10195.36    366.57 o 
   0  14  13     4075.26     3460.44    245.64 o 
   2  14  13     3180.01     3401.56    217.15 o 
   4  14  13    11625.22    11251.14    393.69 o 
   6  14  13       61.39      162.49    120.46 o 
  -9  15  13       58.23      116.26    112.02 o 
  -7  15  13     2717.66     3113.50    244.02 o 
  -5  15  13     2771.86     2914.65    238.32 o 
  -3  15  13      126.98      117.38    125.63 o 
  -1  15  13     3747.32     3937.19    268.60 o 
   1  15  13      799.74      670.25    167.27 o 
   3  15  13      757.69      946.27    173.98 o 
  -6  16  13     8923.56     9743.64    825.25 o 
  -4  16  13      284.99       84.14    129.16 o 
  -2  16  13     1739.99     1952.06    219.24 o 
   0  16  13     4295.50     4471.36    470.94 o 
 -22   0  14       54.02       50.51    240.27 o 
 -20   0  14    16920.65    16662.90    892.92 o 
 -18   0  14    15649.88    16725.17    849.28 o 
 -16   0  14      274.52      288.98    129.11 o 
 -14   0  14    69126.61    68227.86   1149.99 o 
 -12   0  14    98901.04    96387.73   1420.39 o 
 -10   0  14      802.27      839.09    110.84 o 
  -8   0  14   173576.97   174132.41   1996.14 o 
  -6   0  14     8372.65     8856.08    181.18 o 
  -4   0  14     1237.72     1833.12     89.47 o 
  -2   0  14   130888.59   128992.48   1199.86 o 
   0   0  14    36067.70    37617.84    530.78 o 
   2   0  14    22673.18    20935.77    360.76 o 
   4   0  14    13812.17    12960.37    274.07 o 
   6   0  14      163.31       76.65     58.18 o 
   8   0  14     4447.34     4854.90    394.73 o 
  10   0  14     1535.19     1534.78    290.28 o 
  12   0  14      994.66      891.94    269.69 o 
  14   0  14    10302.38    10825.34    678.15 o 
 -23   1  14     6544.21     6868.34    473.36 o 
 -21   1  14        5.50     -131.23    131.23 o 
 -19   1  14    13501.03    13465.08    431.75 o 
 -17   1  14    12494.73    13297.54    401.34 o 
 -15   1  14       39.39      123.52     71.91 o 
 -13   1  14    67341.95    67353.71    786.82 o 
 -11   1  14    10853.19     9869.08    223.00 o 
  -9   1  14    36624.57    36055.85    398.21 o 
  -7   1  14    25457.04    24052.54    278.53 o 
  -5   1  14     9214.31     9988.78    137.78 o 
  -3   1  14    30246.13    30392.88    293.51 o 
  -1   1  14    18010.25    18448.41    238.34 o 
   1   1  14     4948.57     4457.57    102.12 o 
   3   1  14    45571.14    45013.62    427.97 o 
   5   1  14    10621.77    11127.65    179.81 o 
   7   1  14    14830.20    14473.38    383.39 o 
   9   1  14    23996.15    23841.71   1002.75 o 
  11   1  14       87.95       10.96    125.33 o 
  13   1  14    16456.99    17168.16    587.68 o 
  15   1  14     5591.24     5479.60    521.24 o 
  17   1  14     3737.31     3738.88    572.72 o 
 -22   2  14     3952.41     3527.65    352.51 o 
 -20   2  14     2042.55     1924.20    313.09 o 
 -18   2  14     9055.36     9417.55    486.18 o 
 -16   2  14     8593.99     8877.12    385.34 o 
 -14   2  14      798.28     1256.36    124.64 o 
 -12   2  14    30583.80    28958.71    480.87 o 
 -10   2  14     8689.29     8592.54    187.87 o 
  -8   2  14     9052.42     8058.06    148.50 o 
  -6   2  14     4179.17     3388.64    125.09 o 
  -4   2  14    33422.76    33448.52    306.61 o 
  -2   2  14    15496.59     8390.78    361.87 o 
   0   2  14     1306.15     1284.97     82.45 o 
   2   2  14    44550.18    43362.18    387.95 o 
   4   2  14    34054.23    34114.28    348.42 o 
   6   2  14      216.05       46.31     55.15 o 
   8   2  14    21938.69    20403.66    445.08 o 
  10   2  14    11045.99    10614.54    425.83 o 
  12   2  14     2803.93     2455.63    254.47 o 
  14   2  14    24190.97    24099.88    783.60 o 
  16   2  14     1053.76     1139.63    257.85 o 
 -21   3  14     1913.69     2073.41    229.83 o 
 -19   3  14     6074.24     6596.69    381.10 o 
 -17   3  14     9240.22     8684.13    403.81 o 
 -15   3  14      479.17      537.36    150.43 o 
 -13   3  14    18263.29    17916.14    505.84 o 
 -11   3  14    13528.48    12692.13    375.40 o 
  -9   3  14    15465.00    14529.54    192.24 o 
  -7   3  14    23223.72    23065.86    361.68 o 
  -5   3  14     8986.37    10211.24    221.94 o 
  -3   3  14    21958.99    21186.43    238.57 o 
  -1   3  14   129289.60   130225.03    932.24 o 
   1   3  14     6520.54     6185.03    135.37 o 
   3   3  14    51594.57    51117.28    486.29 o 
   5   3  14     8692.55     8521.88    207.22 o 
   7   3  14     9899.66    10065.54    317.57 o 
   9   3  14     8529.23     8408.70    262.04 o 
  11   3  14      891.27     1219.60    190.15 o 
  13   3  14     9349.26     9007.32    469.16 o 
  15   3  14     2897.54     2672.87    506.28 o 
 -22   4  14      874.05     1029.16    246.50 o 
 -20   4  14     8182.00     8121.32    540.11 o 
 -18   4  14    14327.19    14408.83    533.55 o 
 -16   4  14       53.76      270.53    158.14 o 
 -14   4  14    46007.74    44070.45    967.45 o 
 -12   4  14    12953.24    13061.38    350.42 o 
 -10   4  14     1309.69     1294.33    110.67 o 
  -8   4  14    41567.18    40684.95    631.12 o 
  -6   4  14       25.83      127.67     45.49 o 
  -4   4  14     2290.46     2273.95    108.11 o 
  -2   4  14    65429.26    64916.93    531.14 o 
   0   4  14     4825.69     5087.72    115.81 o 
   2   4  14    27289.86    26899.29    291.78 o 
   4   4  14    41130.92    39793.80    452.71 o 
   6   4  14        0.54       61.64     41.49 o 
   8   4  14     5897.24     6388.53    206.04 o 
  10   4  14     2575.74     2643.38    211.41 o 
  12   4  14     1187.30      534.06    258.87 o 
  14   4  14     2597.26     2490.29    315.57 o 
  16   4  14        2.22       66.04    131.39 o 
 -21   5  14      133.13      185.91    175.65 o 
 -19   5  14     6561.48     6027.07    375.16 o 
 -17   5  14     2552.49     2172.54    242.82 o 
 -15   5  14      738.17      909.23    198.10 o 
 -13   5  14     5915.86     5790.20    255.28 o 
 -11   5  14     3033.95     3061.70    207.87 o 
  -9   5  14     8545.31     8773.66    241.67 o 
  -7   5  14    10630.59    11118.23    226.95 o 
  -5   5  14       27.93      223.36     54.49 o 
  -3   5  14    65552.48    65043.17    588.92 o 
  -1   5  14    10693.21    10976.56    175.97 o 
   1   5  14     6764.47     6098.52    136.82 o 
   3   5  14    41122.04    39204.15    451.15 o 
   5   5  14      272.06      227.98     90.72 o 
   7   5  14     8560.63     8275.95    207.27 o 
   9   5  14    12441.61    11912.54    338.75 o 
  11   5  14      194.25      185.67     87.59 o 
  13   5  14     8702.11     8489.35    390.24 o 
  15   5  14     5664.87     5382.80    440.87 o 
 -20   6  14      719.76     1054.87    246.83 o 
 -18   6  14     1705.22     1680.44    238.53 o 
 -16   6  14     1062.37     1297.19    209.30 o 
 -14   6  14     2085.38     2097.70    189.28 o 
 -12   6  14    12227.26    11815.09    358.49 o 
 -10   6  14     1235.44     1489.58    127.91 o 
  -8   6  14       55.74       37.94     41.34 o 
  -6   6  14     1416.16     1681.07    103.45 o 
  -4   6  14     3605.26     3903.52    113.17 o 
  -2   6  14       31.39      382.37    111.64 o 
   0   6  14     1641.83     2065.47     88.22 o 
   2   6  14    12518.90    12145.36    257.58 o 
   4   6  14     4554.05     4374.58    148.81 o 
   6   6  14      436.20      614.16     83.88 o 
   8   6  14     8960.54     8559.33    252.70 o 
  10   6  14     2053.69     2461.78    193.44 o 
  12   6  14     2839.03     3209.60    270.08 o 
  14   6  14     3446.18     3084.08    284.40 o 
 -21   7  14     4548.19     4147.63    405.16 o 
 -19   7  14     2272.05     3011.70    456.51 o 
 -17   7  14      591.67      446.02    247.15 o 
 -15   7  14     2723.07     2507.20    213.20 o 
 -13   7  14     5913.02     6058.09    277.37 o 
 -11   7  14      184.06      220.45     88.23 o 
  -9   7  14     3994.70     3954.56    151.02 o 
  -7   7  14     8606.28     8239.54    208.70 o 
  -5   7  14     1647.81     2208.90    138.12 o 
  -3   7  14     1313.48     1498.83     88.71 o 
  -1   7  14    14123.16    13763.11    245.17 o 
   1   7  14     3981.03     4071.27    156.90 o 
   3   7  14     2085.59     2127.49    131.01 o 
   5   7  14      970.84      972.22    111.69 o 
   7   7  14     2008.23     1881.86    162.44 o 
   9   7  14     3430.45     3114.73    210.23 o 
  11   7  14     1231.57     1459.82    175.38 o 
  13   7  14     1226.67     1300.93    179.03 o 
  15   7  14     1254.84     1609.84    294.89 o 
 -20   8  14       17.36      -75.06    120.17 o 
 -18   8  14      432.20      685.50    297.64 o 
 -16   8  14      815.57      952.69    171.56 o 
 -14   8  14     1061.12     1034.26    167.02 o 
 -12   8  14      553.46      505.79    148.80 o 
 -10   8  14      202.48      458.73    102.00 o 
  -8   8  14     7072.71     7335.17    251.53 o 
  -6   8  14     2239.30     2755.12    139.35 o 
  -4   8  14      983.64     1188.62    105.87 o 
  -2   8  14     1011.34     1192.44     75.17 o 
   0   8  14      139.24       75.13     48.17 o 
   2   8  14     6217.08     6151.30    200.68 o 
   4   8  14    12481.55    12277.62    291.44 o 
   6   8  14     3141.90     3115.32    226.62 o 
   8   8  14      130.23      215.95     87.94 o 
  10   8  14      166.14      324.16    118.42 o 
  12   8  14     1337.36     1555.72    190.23 o 
  14   8  14      642.20      450.49    161.80 o 
 -19   9  14        2.38      404.19    135.70 o 
 -17   9  14     2600.41     2278.10    248.63 o 
 -15   9  14     7064.13     6935.57    328.55 o 
 -13   9  14      114.74      271.00     96.06 o 
 -11   9  14      249.44      168.64     84.75 o 
  -9   9  14     2512.36     2612.08    317.22 o 
  -7   9  14     1499.43     1352.59    141.65 o 
  -5   9  14    12195.99    11778.40    247.21 o 
  -3   9  14     5688.69     5770.04    176.51 o 
  -1   9  14      209.96      141.20     50.30 o 
   1   9  14       20.01       -6.15     51.25 o 
   3   9  14     2136.07     2221.09    147.80 o 
   5   9  14      347.83      163.31     99.56 o 
   7   9  14      464.07      386.31     89.13 o 
   9   9  14     2910.83     2987.65    220.56 o 
  11   9  14      345.09      459.57    135.20 o 
  13   9  14     1071.54     1064.86    183.26 o 
 -18  10  14      720.44      450.15    207.09 o 
 -16  10  14     1027.63     1083.74    204.53 o 
 -14  10  14     2414.90     2576.04    203.65 o 
 -12  10  14      342.96      262.20    103.91 o 
 -10  10  14      119.74        9.57     71.33 o 
  -8  10  14        2.84       88.84     69.97 o 
  -6  10  14     2378.81     2496.36    156.37 o 
  -4  10  14      643.72      646.24     89.45 o 
  -2  10  14     1052.14     1314.59    124.52 o 
   0  10  14     2408.72     2322.55    123.03 o 
   2  10  14      429.39      480.09     99.21 o 
   4  10  14     1651.96     1545.16    142.47 o 
   6  10  14      160.70      146.72    104.99 o 
   8  10  14       88.09      133.22     93.54 o 
  10  10  14       39.72      280.89    129.47 o 
  12  10  14     2368.11     2690.12    241.32 o 
 -17  11  14      325.19      286.25    130.96 o 
 -15  11  14       19.12        6.14    104.18 o 
 -13  11  14     2676.20     2834.58    192.30 o 
 -11  11  14      314.66      314.13     92.63 o 
  -9  11  14     1681.87     1927.10    156.93 o 
  -7  11  14      289.99      124.27     95.90 o 
  -5  11  14       69.51       61.86     75.81 o 
  -3  11  14     2719.03     2999.34    170.99 o 
  -1  11  14        4.56      -14.64     61.75 o 
   1  11  14     1476.33     1931.44    137.42 o 
   3  11  14     6528.32     6453.49    236.64 o 
   5  11  14     2774.53     2839.65    186.72 o 
   7  11  14     3437.26     3858.44    218.99 o 
   9  11  14     4867.26     4260.95    268.89 o 
  11  11  14       26.89        4.46    122.90 o 
 -16  12  14       56.07      247.72    120.25 o 
 -14  12  14     2297.56     2204.70    254.11 o 
 -12  12  14     2456.60     2465.66    185.49 o 
 -10  12  14     3332.86     3397.09    222.08 o 
  -8  12  14     6517.97     6524.65    254.30 o 
  -6  12  14     1113.57     1266.62    136.97 o 
  -4  12  14     2161.61     2056.72    184.28 o 
  -2  12  14    10638.01    10793.86    302.00 o 
   0  12  14     3077.61     3067.83    188.39 o 
   2  12  14     5921.69     5583.46    263.51 o 
   4  12  14     2592.45     2606.81    186.20 o 
   6  12  14      159.06      184.19     93.97 o 
   8  12  14     5750.06     4971.31    287.51 o 
  10  12  14      724.23      649.71    161.16 o 
 -13  13  14     4741.92     4420.33    330.90 o 
 -11  13  14      171.62      248.60    111.22 o 
  -9  13  14     2753.55     2639.52    189.36 o 
  -7  13  14     5349.72     5442.78    249.98 o 
  -5  13  14     1571.89     1902.48    190.54 o 
  -3  13  14     3823.38     3851.04    241.66 o 
  -1  13  14     4716.25     5121.68    409.58 o 
   1  13  14      386.07      150.89     75.18 o 
   3  13  14     5377.22     5245.66    384.73 o 
   5  13  14      818.73      527.49    143.02 o 
   7  13  14       35.34       92.69    104.32 o 
 -12  14  14     1619.86     1838.30    249.35 o 
 -10  14  14     2409.67     2388.05    195.98 o 
  -8  14  14     4354.14     3987.11    233.44 o 
  -6  14  14        7.58       51.19    108.29 o 
  -4  14  14     1172.28     1356.88    179.68 o 
  -2  14  14    10400.70    10326.58    374.97 o 
   0  14  14       31.96       -5.72     77.84 o 
   2  14  14     7040.78     6929.55    307.76 o 
   4  14  14     2910.12     3070.03    247.00 o 
   6  14  14     2224.57     2062.37    266.63 o 
  -9  15  14     5395.10     6084.19    439.89 o 
  -7  15  14     6226.48     6507.49    368.70 o 
  -5  15  14      152.98      105.23    118.48 o 
  -3  15  14     3379.75     2643.82    232.14 o 
  -1  15  14     3106.12     2805.50    242.14 o 
   1  15  14     7578.60     8253.36    356.55 o 
   3  15  14    10308.68    10730.68    524.44 o 
  -4  16  14     1647.47     2086.91    485.93 o 
  -2  16  14    13478.76    13060.33    937.54 o 
 -23   1  15       85.15      311.02    197.63 o 
 -21   1  15       88.51       78.13    176.60 o 
 -19   1  15     1373.45     1360.71    237.03 o 
 -17   1  15     2141.41     2398.25    203.12 o 
 -15   1  15     2228.85     2456.51    188.16 o 
 -13   1  15     3058.29     3031.19    172.27 o 
 -11   1  15     7718.33     7558.70    195.02 o 
  -9   1  15     6389.79     5649.28    131.86 o 
  -7   1  15      520.67      435.19     42.76 o 
  -5   1  15     1281.58     1295.55     75.92 o 
  -3   1  15     9357.82    10380.29    154.67 o 
  -1   1  15     6935.70     8129.96    155.51 o 
   1   1  15     2356.83     2217.40     96.74 o 
   3   1  15     6034.06     6961.77    142.38 o 
   5   1  15       21.57       73.96     34.00 o 
   7   1  15      992.16     1110.46    109.23 o 
   9   1  15      328.00      717.12    229.73 o 
  11   1  15     4911.89     4870.29    321.01 o 
  13   1  15       10.95       96.53    138.77 o 
  15   1  15       59.66      135.34    219.67 o 
 -22   2  15       84.53      192.81    181.58 o 
 -20   2  15     1802.54     2042.25    280.45 o 
 -18   2  15       80.90      124.51    139.19 o 
 -16   2  15     1668.80     1444.33    197.11 o 
 -14   2  15      764.08      945.32    152.85 o 
 -12   2  15    14876.73    14930.02    281.55 o 
 -10   2  15       20.11        9.22     40.59 o 
  -8   2  15     8467.80     8534.98    201.90 o 
  -6   2  15     2697.12     2968.17     99.28 o 
  -4   2  15     3453.39     3937.78     86.46 o 
  -2   2  15     1147.59      941.87     68.66 o 
   0   2  15     1671.92     2032.99     86.74 o 
   2   2  15     4198.85     4700.80    110.17 o 
   4   2  15      101.92      206.00     45.95 o 
   6   2  15    11619.73    11420.19    265.74 o 
   8   2  15    12135.33    11911.99    341.70 o 
  10   2  15     1289.36     1669.90    213.92 o 
  12   2  15     1083.04     1171.63    206.40 o 
  14   2  15       48.41      176.10    173.35 o 
  16   2  15     2019.84     2393.93    335.64 o 
 -21   3  15     2869.74     2984.62    322.17 o 
 -19   3  15    10307.87    10672.70    468.36 o 
 -17   3  15      168.95        2.30    126.35 o 
 -15   3  15      470.24      519.21    152.25 o 
 -13   3  15      688.41      534.90    177.08 o 
 -11   3  15      307.59      143.72    120.42 o 
  -9   3  15     3506.44     3073.42    167.51 o 
  -7   3  15     2739.24     3140.24    133.63 o 
  -5   3  15    12537.94    12870.85    229.12 o 
  -3   3  15      202.22      304.71     47.89 o 
  -1   3  15     2080.01     2436.66    145.96 o 
   1   3  15    23366.00    24200.42    299.15 o 
   3   3  15     6334.96     5843.53    133.73 o 
   5   3  15     4599.16     4552.04    157.91 o 
   7   3  15    13471.47    13049.44    300.15 o 
   9   3  15       88.72      -31.64     61.76 o 
  11   3  15     6174.50     6117.92    292.94 o 
  13   3  15     2754.34     2829.07    315.04 o 
  15   3  15      757.52      519.41    288.56 o 
 -22   4  15      966.85     1235.67    392.28 o 
 -20   4  15     5702.98     5867.73    380.51 o 
 -18   4  15     1009.43     1037.06    198.69 o 
 -16   4  15     8224.93     8849.60    400.76 o 
 -14   4  15     8071.30     8386.69    301.57 o 
 -12   4  15        0.74      -14.27     71.63 o 
 -10   4  15    25036.32    25248.38    428.60 o 
  -8   4  15    19892.18    18853.91    303.01 o 
  -6   4  15     1025.83     1338.81     90.46 o 
  -4   4  15     5486.39     5463.73    126.89 o 
  -2   4  15     1913.42     1840.15     76.43 o 
   0   4  15     1949.83     2091.56     83.50 o 
   2   4  15    31383.32    31088.22    325.54 o 
   4   4  15     4303.50     4629.70    147.22 o 
   6   4  15     2516.65     2820.59    149.45 o 
   8   4  15     4679.27     4677.77    183.73 o 
  10   4  15        1.38      -19.18     71.26 o 
  12   4  15     1633.67     2069.89    274.66 o 
  14   4  15     1364.13     1567.78    279.97 o 
 -21   5  15     5918.40     6679.61    434.84 o 
 -19   5  15     7608.93     7356.15    405.24 o 
 -17   5  15     1647.73     1681.82    227.61 o 
 -15   5  15    15598.48    15902.09    438.74 o 
 -13   5  15     8550.67     8133.89    295.98 o 
 -11   5  15        9.77      -17.94     64.12 o 
  -9   5  15    29985.11    28395.17    466.03 o 
  -7   5  15     1989.27     1665.68    110.28 o 
  -5   5  15    22568.45    22729.98    342.04 o 
  -3   5  15    77059.86    77338.31    680.03 o 
  -1   5  15     4480.35     4536.75    116.47 o 
   1   5  15    11793.31    11864.04    198.77 o 
   3   5  15    21930.82    21462.12    317.59 o 
   5   5  15     3703.98     3646.54    140.43 o 
   7   5  15    16746.57    15762.68    291.77 o 
   9   5  15     3552.01     3402.56    208.27 o 
  11   5  15      381.40      324.39    115.49 o 
  13   5  15     1466.71     1714.82    227.97 o 
  15   5  15      914.13     1093.32    222.03 o 
 -20   6  15     7645.43     8223.08    647.75 o 
 -18   6  15     4818.30     4965.15    357.56 o 
 -16   6  15     1638.83     1722.28    225.87 o 
 -14   6  15     7497.28     7733.16    369.82 o 
 -12   6  15     2176.77     1873.02    169.85 o 
 -10   6  15     2580.98     2348.43    153.72 o 
  -8   6  15    17000.63    15959.14    292.03 o 
  -6   6  15     5090.19     4537.92    153.98 o 
  -4   6  15    13598.25    13457.20    213.30 o 
  -2   6  15       71.32       85.43     40.19 o 
   0   6  15    23243.62    23319.34    286.37 o 
   2   6  15    29745.08    29373.32    427.89 o 
   4   6  15      304.53      201.33     54.34 o 
   6   6  15    29743.75    27417.40    397.82 o 
   8   6  15    11949.06    11170.12    292.35 o 
  10   6  15     1319.49     1229.72    198.10 o 
  12   6  15    12842.53    12414.84    394.48 o 
  14   6  15     7829.98     8167.34    412.61 o 
 -21   7  15     4350.75     4782.93    424.85 o 
 -17   7  15       49.71       35.69    132.18 o 
 -15   7  15    12850.53    12620.21    410.42 o 
 -13   7  15    13769.44    13456.84    407.15 o 
 -11   7  15      351.05      141.52     87.14 o 
  -9   7  15    48732.63    49328.00    597.55 o 
  -7   7  15     6277.63     6500.32    189.64 o 
  -5   7  15    16074.04    16120.15    303.03 o 
  -3   7  15    14794.32    14546.49    244.27 o 
  -1   7  15      130.31      108.05     40.97 o 
   1   7  15    33052.35    31584.80    452.82 o 
   3   7  15     8517.28     8157.03    249.80 o 
   5   7  15     4033.64     3922.75    242.04 o 
   7   7  15    23820.92    23798.05    435.79 o 
   9   7  15      359.47      272.01    148.24 o 
  11   7  15     8015.20     8051.50    351.82 o 
  13   7  15    19628.90    20232.92    530.39 o 
 -20   8  15    11170.63    11481.91    592.58 o 
 -18   8  15       35.48       34.32    234.88 o 
 -16   8  15    15445.99    15101.27    473.00 o 
 -14   8  15    21916.89    22421.29    561.52 o 
 -12   8  15       78.37      -42.07     78.69 o 
 -10   8  15    50876.65    48999.81    723.86 o 
  -8   8  15    77650.92    77081.79    826.14 o 
  -6   8  15     1445.21     1890.89    125.30 o 
  -4   8  15    57805.63    58627.10    689.03 o 
  -2   8  15    39226.25    39192.79    430.88 o 
   0   8  15       41.57      -37.05     44.65 o 
   2   8  15    36639.47    36068.71    584.74 o 
   4   8  15    11387.58    10943.26    279.68 o 
   6   8  15     9064.63     9191.08    269.71 o 
   8   8  15    17284.71    16544.12    377.96 o 
  10   8  15      378.98      325.37    120.45 o 
  12   8  15     3565.24     3835.60    269.16 o 
 -19   9  15    10980.94    11577.36    484.99 o 
 -17   9  15      111.67       34.82    124.46 o 
 -15   9  15    12834.82    12516.98    434.48 o 
 -13   9  15    18993.51    18684.75    505.22 o 
 -11   9  15     5458.50     5486.92    240.84 o 
  -9   9  15    51984.29    47361.57   1047.33 o 
  -7   9  15     5006.82     4768.89    215.91 o 
  -5   9  15    37482.54    37820.46    578.23 o 
  -3   9  15    15382.40    15244.97    311.33 o 
  -1   9  15     7949.41     8340.38    210.70 o 
   1   9  15     9014.37     9099.51    228.11 o 
   3   9  15    14997.59    15020.63    332.70 o 
   5   9  15     1299.87     1500.11    141.24 o 
   7   9  15    16259.25    15258.14    366.45 o 
   9   9  15     7090.22     6215.88    304.47 o 
  11   9  15     1634.59     1377.39    182.12 o 
  13   9  15     8425.67     7827.26    411.82 o 
 -18  10  15     1752.47     1606.22    288.26 o 
 -16  10  15     2250.31     2188.05    248.18 o 
 -14  10  15    13243.90    12879.59    347.27 o 
 -12  10  15     7424.42     6825.96    248.97 o 
 -10  10  15     3976.76     4434.44    209.50 o 
  -8  10  15     4279.62     3924.64    296.11 o 
  -6  10  15     3612.38     3449.12    180.31 o 
  -4  10  15    20142.27    19317.71    336.46 o 
  -2  10  15     3308.09     2866.21    164.46 o 
   0  10  15    15111.26    14860.30    365.84 o 
   2  10  15    20341.41    19372.67    387.70 o 
   4  10  15        2.44      -47.41     65.14 o 
   6  10  15    23074.91    21714.02    444.78 o 
   8  10  15    12680.88    12793.49    399.19 o 
  10  10  15     1519.09     1506.80    189.20 o 
  12  10  15    18642.53    18462.85    527.49 o 
 -17  11  15      410.52      394.67    140.36 o 
 -15  11  15    13548.20    14084.88    515.09 o 
 -13  11  15     2996.70     3171.70    271.91 o 
 -11  11  15     6330.08     6321.76    279.72 o 
  -9  11  15    24611.27    23937.53    460.49 o 
  -7  11  15     5745.45     5546.49    220.88 o 
  -5  11  15    17967.34    17050.81    428.15 o 
  -3  11  15    23854.48    24163.65    629.06 o 
  -1  11  15     1319.99     1398.90    139.69 o 
   1  11  15    34170.57    32241.27    606.64 o 
   3  11  15    20996.40    20081.36    416.91 o 
   5  11  15     1774.21     1896.19    163.74 o 
   7  11  15    28020.27    27364.29    530.40 o 
   9  11  15     3991.48     4342.21    271.81 o 
  11  11  15     2208.61     2053.56    484.46 o 
 -16  12  15     7438.77     6717.26    393.67 o 
 -14  12  15    10031.44    10758.12    457.78 o 
 -12  12  15        6.72      -25.14     80.18 o 
 -10  12  15    17129.33    17354.15    407.10 o 
  -8  12  15    24586.75    25126.13    485.43 o 
  -6  12  15      107.99       49.79     86.29 o 
  -4  12  15    25441.55    25685.09    816.63 o 
  -2  12  15     8600.22     8885.69    280.96 o 
   0  12  15     3979.65     3779.27    206.09 o 
   2  12  15    21203.64    20715.13    495.46 o 
   4  12  15    10866.58    11151.16    372.97 o 
   6  12  15     5263.45     5617.24    303.98 o 
   8  12  15     7018.51     6932.08    367.96 o 
 -13  13  15     2809.52     3037.31    303.76 o 
 -11  13  15      789.37      888.09    143.97 o 
  -9  13  15     8172.32     8026.60    291.55 o 
  -7  13  15     3218.41     3150.47    202.24 o 
  -5  13  15     1491.91     1297.63    171.28 o 
  -3  13  15    21469.58    20652.95    510.09 o 
  -1  13  15      185.83      165.13    118.09 o 
   1  13  15    11472.33    11760.42    342.83 o 
   3  13  15     4197.21     4801.98    275.65 o 
   5  13  15     5068.63     4269.53    272.20 o 
   7  13  15     8646.91     8265.92    409.75 o 
 -12  14  15      113.70      187.51    196.76 o 
 -10  14  15     1622.19     1596.02    175.34 o 
  -8  14  15      841.95      560.88    132.86 o 
  -6  14  15        2.91      -51.55    105.09 o 
  -4  14  15     6118.28     5832.30    300.30 o 
  -2  14  15     2217.07     2183.19    211.81 o 
   0  14  15     1692.66     1941.32    209.96 o 
   2  14  15     5561.20     5816.14    361.94 o 
   4  14  15        1.84      -61.21     90.32 o 
   6  14  15     7144.65     6778.53    726.69 o 
  -9  15  15     7656.12     8326.73    317.68 o 
  -7  15  15     3254.88     2745.91    240.02 o 
  -5  15  15     2200.36     2160.66    223.09 o 
  -3  15  15     4622.84     4899.61    296.51 o 
  -1  15  15       21.76      106.58     88.14 o 
   1  15  15     2518.67     2490.34    330.20 o 
   3  15  15     2001.42     1755.06    327.06 o 
 -22   0  16     9542.62     9789.73    734.54 o 
 -20   0  16     8025.45     8736.96    654.12 o 
 -18   0  16       85.48       -5.39    193.20 o 
 -16   0  16    17583.47    16534.92    812.99 o 
 -14   0  16     1962.46     2448.55    201.20 o 
 -12   0  16    81756.95    77107.67   1189.32 o 
 -10   0  16    90813.62    87826.95   2692.48 o 
  -8   0  16      767.55      602.71     88.55 o 
  -6   0  16   142759.73   139392.30   1268.31 o 
  -4   0  16   121371.23   119429.59   1145.91 o 
  -2   0  16     5934.70     7330.78    180.30 o 
   0   0  16   109943.45    60923.87   1343.05 o 
   2   0  16   122246.64   123425.21   1369.10 o 
   4   0  16     4237.16     4586.82    172.99 o 
   6   0  16    31184.21    29823.83    488.28 o 
   8   0  16     3403.21     3421.14    376.58 o 
  10   0  16    37205.91    36240.40   1219.98 o 
  12   0  16    13223.52    13973.36    756.60 o 
  14   0  16      243.43     -186.82    186.82 o 
 -23   1  16     1874.43     2299.29    325.22 o 
 -21   1  16     9920.72    10927.27    889.98 o 
 -19   1  16      716.30      644.08    200.39 o 
 -17   1  16    12945.90    12748.63    514.14 o 
 -15   1  16    27421.96    28270.51    741.69 o 
 -13   1  16      451.80      572.87    110.47 o 
 -11   1  16    53103.55    53008.37    799.59 o 
  -9   1  16    54052.68    53580.77    679.05 o 
  -7   1  16     8745.62     9066.26    129.91 o 
  -5   1  16    97079.66    94108.78    657.79 o 
  -3   1  16     2610.49     2879.98     86.75 o 
  -1   1  16    14876.04    14589.00    218.96 o 
   1   1  16    12625.77    11297.94    176.00 o 
   3   1  16     1027.07     1266.48     73.21 o 
   5   1  16    38471.85    38195.69    401.04 o 
   7   1  16    15248.75    15527.69    315.42 o 
   9   1  16      945.37     1378.05    203.90 o 
  11   1  16    20581.32    20179.18    633.74 o 
  13   1  16     4038.08     4417.42    344.13 o 
  15   1  16     3683.86     3484.39    479.07 o 
 -22   2  16     3950.08     4188.07    386.12 o 
 -20   2  16    13407.82    12681.76    555.22 o 
 -18   2  16       31.99      -93.64    102.03 o 
 -16   2  16    14494.29    14555.10    490.45 o 
 -14   2  16    22615.75    22359.37    579.10 o 
 -12   2  16      570.86      504.48    100.47 o 
 -10   2  16     8539.91     8692.97    219.53 o 
  -8   2  16      375.36      934.74     78.20 o 
  -6   2  16    34472.48    34183.22    373.81 o 
  -4   2  16    26327.96    26019.31    329.71 o 
  -2   2  16    10862.23     9578.93    197.29 o 
   0   2  16    29228.15    29484.38    342.19 o 
   2   2  16      147.86      196.54     39.80 o 
   4   2  16    21937.14    21349.85    268.67 o 
   6   2  16    40152.25    40035.22    561.97 o 
   8   2  16     4510.05     4548.35    286.32 o 
  10   2  16    22073.64    21727.00    645.39 o 
  12   2  16    25744.29    24350.18    716.94 o 
  14   2  16      489.66      223.15    185.95 o 
 -21   3  16     8884.93     8957.13    663.93 o 
 -19   3  16      684.74      610.89    185.87 o 
 -17   3  16     2894.42     2670.61    255.72 o 
 -15   3  16     5883.66     5981.87    319.55 o 
 -13   3  16    11138.87    10728.33    390.15 o 
 -11   3  16    30979.40    28713.59    856.76 o 
  -9   3  16     3152.23     2862.03    138.86 o 
  -7   3  16     4573.66     4376.93    181.24 o 
  -5   3  16    25355.26    22477.99    323.20 o 
  -3   3  16    10794.09    10744.68    162.08 o 
  -1   3  16    24281.64    24584.28    309.96 o 
   1   3  16    65062.82    64896.47    598.45 o 
   3   3  16      191.33      257.09     65.26 o 
   5   3  16    36774.06    35643.53    478.21 o 
   7   3  16    25008.87    25143.03    440.11 o 
   9   3  16     1213.07     1163.34    132.81 o 
  11   3  16    18101.22    18993.04   1006.68 o 
  13   3  16     4300.02     3983.51    360.04 o 
  15   3  16     2590.47     2109.28    558.99 o 
 -22   4  16     8530.55     8529.77    732.33 o 
 -20   4  16     4178.10     4411.31    810.54 o 
 -18   4  16      917.34      901.56    199.77 o 
 -16   4  16    42247.80    41691.75    917.58 o 
 -14   4  16     3265.29     3412.88    210.99 o 
 -12   4  16    23756.16    23214.81    486.62 o 
 -10   4  16    39954.88    39647.07    569.72 o 
  -8   4  16     3247.54     3394.30    132.06 o 
  -6   4  16    70732.15    68172.26    990.88 o 
  -4   4  16    69817.40    69960.07    566.71 o 
  -2   4  16     3643.27     3559.31    101.00 o 
   0   4  16    54739.96    54257.53    509.17 o 
   2   4  16    50453.31    49423.29    523.00 o 
   4   4  16     8382.26     8448.58    196.77 o 
   6   4  16    22191.68    22517.76    346.49 o 
   8   4  16     4465.52     5012.01    170.75 o 
  10   4  16     7476.98     6797.78    270.88 o 
  12   4  16     5081.37     4684.85    308.78 o 
  14   4  16      423.94      203.34    118.24 o 
 -21   5  16    10729.23    10518.86    506.39 o 
 -19   5  16     6917.17     6729.17    810.79 o 
 -17   5  16     7374.30     6881.18    376.00 o 
 -15   5  16     5371.31     5967.06    275.55 o 
 -13   5  16       82.05        8.24    103.30 o 
 -11   5  16    15477.25    15658.73    347.78 o 
  -9   5  16     6975.44     7059.35    192.88 o 
  -7   5  16      372.21      534.87     91.83 o 
  -5   5  16    10934.40    10776.56    230.08 o 
  -3   5  16     8990.86     8937.21    157.89 o 
  -1   5  16    12637.96    12917.68    199.61 o 
   1   5  16    14823.99    14379.93    211.32 o 
   3   5  16      175.90      240.90     53.60 o 
   5   5  16    28725.03    27195.37    385.86 o 
   7   5  16     5908.22     5770.86    182.03 o 
   9   5  16     4673.55     4845.54    237.48 o 
  11   5  16    10385.89     9785.26    337.86 o 
  13   5  16     3426.65     3515.37    294.14 o 
  15   5  16     1783.81     1938.26    261.62 o 
 -20   6  16     1702.99     1885.92    269.02 o 
 -18   6  16      913.34      700.22    190.79 o 
 -16   6  16     2230.05     2215.47    208.27 o 
 -14   6  16     3174.78     3292.95    223.28 o 
 -12   6  16     4276.67     4466.30    202.57 o 
 -10   6  16    11329.52    11874.51    306.61 o 
  -8   6  16      641.19      591.55     80.84 o 
  -6   6  16      728.59      864.98     87.99 o 
  -4   6  16     7540.60     7325.29    214.49 o 
  -2   6  16       23.37      115.18     43.64 o 
   0   6  16    11639.19    11557.06    210.50 o 
   2   6  16       12.17       90.14     51.60 o 
   4   6  16     6601.18     6490.41    183.69 o 
   6   6  16     3463.05     3456.71    152.13 o 
   8   6  16      870.06      752.56    114.49 o 
  10   6  16    11515.29    11210.51    356.96 o 
  12   6  16     6242.98     6690.92    300.77 o 
  14   6  16       52.85       65.63    103.00 o 
 -21   7  16      229.98       50.84    131.55 o 
 -19   7  16      363.74      164.65    130.84 o 
 -17   7  16     4203.21     3552.63    305.62 o 
 -15   7  16     2885.50     2613.99    257.03 o 
 -13   7  16     2300.03     2204.84    208.09 o 
 -11   7  16    16887.01    16371.18    381.02 o 
  -9   7  16       90.85       93.04     56.02 o 
  -7   7  16    12754.93    12077.71    263.78 o 
  -5   7  16    20856.21    20124.46    349.39 o 
  -3   7  16     6031.92     5584.02    186.49 o 
  -1   7  16     5836.02     6063.67    168.12 o 
   1   7  16    10255.85    10377.77    248.35 o 
   3   7  16      873.88      897.99    103.45 o 
   5   7  16      178.92      183.60     66.56 o 
   7   7  16     7342.67     7423.81    246.19 o 
   9   7  16       90.51       -9.32     77.61 o 
  11   7  16      951.01      916.85    162.36 o 
  13   7  16      126.26      138.79    107.05 o 
 -20   8  16      236.05      196.78    168.43 o 
 -18   8  16      132.29       55.13    119.65 o 
 -16   8  16     1243.31     1639.29    203.72 o 
 -14   8  16        3.80       37.74    109.58 o 
 -12   8  16       77.42       74.76     86.61 o 
 -10   8  16     5951.43     6168.44    243.69 o 
  -8   8  16        0.16      248.67     72.48 o 
  -6   8  16     1853.32     2123.82    135.73 o 
  -4   8  16     8365.97     8325.37    231.57 o 
  -2   8  16        4.20      136.22     53.07 o 
   0   8  16     5475.49     5453.90    172.26 o 
   2   8  16     8151.75     8370.21    238.09 o 
   4   8  16     1297.42     1382.10    128.37 o 
   6   8  16     5145.93     5437.79    213.46 o 
   8   8  16     1544.56     1962.27    160.75 o 
  10   8  16     1896.99     2032.51    202.83 o 
  12   8  16      635.19      456.55    199.02 o 
 -19   9  16     1767.06      889.86    817.65 o 
 -17   9  16      757.28      916.31    186.78 o 
 -15   9  16      271.49      248.20    125.81 o 
 -13   9  16      307.79      341.48     98.20 o 
 -11   9  16      235.77      239.69    123.43 o 
  -9   9  16     2918.88     2906.32    190.45 o 
  -7   9  16      786.14      650.10    126.62 o 
  -5   9  16      976.05      951.62    110.70 o 
  -3   9  16      174.07      216.01     71.39 o 
  -1   9  16     1795.87     1691.93    135.94 o 
   1   9  16      156.47      120.00     65.03 o 
   3   9  16     2029.34     1899.62    145.25 o 
   5   9  16      571.08      367.07    147.00 o 
   7   9  16        7.79      -65.79     65.79 o 
   9   9  16       81.38      182.16     95.89 o 
  11   9  16     1628.59     1529.31    193.81 o 
 -18  10  16     1160.89     1323.90    227.06 o 
 -16  10  16      240.07      301.59    109.95 o 
 -14  10  16     2056.52     1782.62    165.81 o 
 -12  10  16      323.48      281.90    109.90 o 
 -10  10  16      206.86      172.43     84.35 o 
  -8  10  16     2170.17     2006.46    152.90 o 
  -6  10  16      744.21      463.34     85.57 o 
  -4  10  16      263.85      238.85     62.28 o 
  -2  10  16      138.98      107.12     64.35 o 
   0  10  16      962.93      864.78    120.01 o 
   2  10  16      812.95      867.36    119.24 o 
   4  10  16      113.31       67.50     74.07 o 
   6  10  16      363.28      315.89     88.00 o 
   8  10  16      554.67      487.81    166.79 o 
  10  10  16     1178.31     1344.76    183.85 o 
 -17  11  16       46.60       71.95    120.86 o 
 -15  11  16     1437.14     1538.84    191.40 o 
 -13  11  16     2537.17     2797.77    196.29 o 
 -11  11  16      186.38      200.09     88.81 o 
  -9  11  16      560.15      743.72    123.59 o 
  -7  11  16     1331.31     1413.01    142.84 o 
  -5  11  16      866.18     1118.14    130.09 o 
  -3  11  16      793.83      720.53    117.05 o 
  -1  11  16      313.12      509.29    106.47 o 
   1  11  16     1348.28     1439.15    144.72 o 
   3  11  16       40.54      243.56     82.48 o 
   5  11  16     2030.10     2015.08    168.75 o 
   7  11  16      943.17     1336.11    158.71 o 
   9  11  16      890.88      719.25    188.10 o 
 -16  12  16      151.37      123.83    190.42 o 
 -14  12  16     1911.54     2091.46    190.27 o 
 -12  12  16      801.06      729.26    157.60 o 
 -10  12  16     1738.50     2222.37    209.19 o 
  -8  12  16     1935.28     2348.47    178.56 o 
  -6  12  16     2482.38     2286.59    171.47 o 
  -4  12  16     2270.90     2539.94    205.42 o 
  -2  12  16      596.21      442.08    121.99 o 
   0  12  16     2831.82     2903.91    190.87 o 
   2  12  16     3096.78     3441.98    231.26 o 
   4  12  16       13.44       53.52    101.69 o 
   6  12  16     3402.83     3292.14    295.13 o 
   8  12  16      721.72      555.80    197.15 o 
 -13  13  16      548.49      328.46    109.19 o 
 -11  13  16     2520.81     3055.36    209.50 o 
  -9  13  16     1713.53     1597.13    167.57 o 
  -7  13  16     2397.08     2166.68    177.13 o 
  -5  13  16     7777.11     8219.52    328.71 o 
  -3  13  16      643.94      780.37    151.22 o 
  -1  13  16     3493.47     3203.47    233.89 o 
   1  13  16     9517.78    10068.85    322.83 o 
   3  13  16      781.18     1049.17    170.72 o 
   5  13  16     1960.41     2326.58    225.37 o 
   7  13  16     4442.82     4325.63    333.87 o 
 -12  14  16      238.97      108.59    153.66 o 
 -10  14  16     3554.99     3420.61    226.86 o 
  -8  14  16      159.94      216.98    130.18 o 
  -6  14  16      836.17      683.36    156.22 o 
  -4  14  16     2168.42     2142.98    211.67 o 
  -2  14  16     1468.94     1409.38    186.74 o 
   0  14  16     3430.63     3530.93    257.68 o 
   2  14  16        8.49       41.59     81.54 o 
   4  14  16     3779.02     3754.51    271.53 o 
  -9  15  16     8401.04     8549.16    776.71 o 
  -7  15  16      117.94      202.99    136.53 o 
  -5  15  16     7249.63     7416.45    338.84 o 
  -3  15  16     3356.41     3655.05    270.02 o 
  -1  15  16     3336.93     2931.06    252.09 o 
   1  15  16     4828.58     4741.21    351.70 o 
 -23   1  17        0.43     -122.63    170.88 o 
 -21   1  17      191.86      211.48    177.92 o 
 -19   1  17      325.21      598.74    192.04 o 
 -17   1  17      870.87      974.80    207.69 o 
 -15   1  17     1184.03     1386.06    152.60 o 
 -13   1  17     1921.10     2419.44    169.60 o 
 -11   1  17     3629.92     3755.01    151.55 o 
  -9   1  17     6997.07     6357.62    136.54 o 
  -7   1  17    10178.03    10707.19    162.27 o 
  -5   1  17     2025.32     1816.55     68.62 o 
  -3   1  17    12613.39    11369.97    173.98 o 
  -1   1  17     8044.60     8472.31    153.60 o 
   1   1  17     6708.94     7685.69    148.79 o 
   3   1  17     1492.61     1448.08     80.80 o 
   5   1  17     1769.08     2089.99    128.45 o 
   7   1  17     9241.06     8426.52    309.99 o 
   9   1  17     4496.35     4693.18    311.50 o 
  11   1  17      282.79      221.52    145.38 o 
  13   1  17       22.06       97.41    150.17 o 
  15   1  17     1138.00     1420.53    369.72 o 
 -22   2  17      113.65      141.44    187.56 o 
 -20   2  17        0.56       -0.01    157.21 o 
 -18   2  17     5555.49     5105.46    454.30 o 
 -16   2  17     2501.10     2369.12    255.02 o 
 -14   2  17      648.81      773.23    128.82 o 
 -12   2  17     4094.19     3842.19    210.06 o 
 -10   2  17      605.35      615.83     80.36 o 
  -8   2  17     1358.61     1491.62    107.09 o 
  -6   2  17     3679.61     3891.33    116.14 o 
  -4   2  17     4636.36     4817.07    114.42 o 
  -2   2  17     1823.59     1553.02     93.88 o 
   0   2  17     1193.84     1373.20     98.57 o 
   2   2  17     2216.78     2575.85     92.87 o 
   4   2  17     4410.15     4711.91    159.24 o 
   6   2  17      391.39      717.17    100.58 o 
   8   2  17     6251.24     5380.06    466.32 o 
  10   2  17     4073.01     4210.61    321.13 o 
  12   2  17      268.18      -45.09    145.88 o 
  14   2  17     1996.38     2500.48    315.65 o 
 -21   3  17     4654.92     4525.87    396.44 o 
 -19   3  17      775.20      553.11    282.44 o 
 -17   3  17    18751.38    19043.55    965.73 o 
 -15   3  17     4532.79     3594.44    270.43 o 
 -13   3  17      583.90      360.94    124.60 o 
 -11   3  17     3418.55     3056.91    170.31 o 
  -9   3  17      664.88      718.97     79.50 o 
  -7   3  17     6993.88     6524.44    225.61 o 
  -5   3  17     2525.38     2788.84    130.06 o 
  -3   3  17      978.82     1134.49     64.10 o 
  -1   3  17     1663.67     1918.73     94.21 o 
   1   3  17      149.10      454.33     90.63 o 
   3   3  17     1290.79     1447.06    106.70 o 
   5   3  17     9476.17     9234.87    230.71 o 
   7   3  17      149.99      208.90     73.09 o 
   9   3  17    13238.72    12523.27    336.41 o 
  11   3  17     2373.45     2374.66    291.46 o 
  13   3  17     2571.59     2705.71    366.29 o 
  15   3  17     4025.19     4644.52    417.74 o 
 -22   4  17     3481.90     3878.63    520.26 o 
 -20   4  17       52.11      -39.23    195.16 o 
 -18   4  17     8500.76     8330.21    417.04 o 
 -16   4  17     5498.35     5528.25    326.43 o 
 -14   4  17     6336.78     6466.77    268.70 o 
 -12   4  17    21300.37    18915.30   1014.11 o 
 -10   4  17       89.75      232.42     75.38 o 
  -8   4  17    13115.67    12373.58    510.28 o 
  -6   4  17    36167.39    36817.37    420.51 o 
  -4   4  17      724.20      836.82     44.62 o 
  -2   4  17    21153.13    21372.81    280.26 o 
   0   4  17    20785.76    21383.59    268.39 o 
   2   4  17     1432.70     1926.75    112.35 o 
   4   4  17    16328.85    15551.49    275.55 o 
   6   4  17    20645.28    19185.37    322.80 o 
   8   4  17      341.72      182.00     68.16 o 
  10   4  17     4214.65     4337.05    392.95 o 
  12   4  17      513.40      229.94    162.37 o 
  14   4  17      595.10      464.62    191.73 o 
 -21   5  17     2274.29     2672.87    430.03 o 
 -19   5  17     2551.41     2443.95    276.08 o 
 -17   5  17     6639.67     7229.11    387.02 o 
 -15   5  17      184.71      237.53    113.63 o 
 -13   5  17     2704.60     2983.94    204.20 o 
 -11   5  17     6790.91     6945.86    285.79 o 
  -9   5  17     2020.78     1998.11    119.05 o 
  -7   5  17    11288.36    12619.79    256.17 o 
  -5   5  17     7053.90     6759.91    185.63 o 
  -3   5  17    17900.01    17057.14    229.94 o 
  -1   5  17    48136.66    48169.52    494.24 o 
   1   5  17     5144.15     5291.06    156.60 o 
   3   5  17     7373.02     6673.51    181.44 o 
   5   5  17    25580.13    24548.52    370.03 o 
   7   5  17       15.65       51.59     53.89 o 
   9   5  17    17263.53    17159.54    424.71 o 
  11   5  17     4274.46     4398.08    302.53 o 
  13   5  17      147.45      210.00    120.93 o 
 -20   6  17     4846.49     4628.57    371.35 o 
 -18   6  17     7492.49     7074.85    399.12 o 
 -16   6  17    10728.08     9731.73    489.08 o 
 -14   6  17      141.90      254.63    115.12 o 
 -12   6  17     7616.72     8316.72    330.24 o 
 -10   6  17    26290.84    25355.51    466.33 o 
  -8   6  17     1521.24     1862.69    117.93 o 
  -6   6  17     8641.77     8547.91    216.73 o 
  -4   6  17       87.62       85.02     57.21 o 
  -2   6  17    28960.71    28366.14    328.89 o 
   0   6  17     3771.31     4308.41    178.12 o 
   2   6  17     7574.83     7470.34    212.91 o 
   4   6  17    22646.04    22330.85    431.74 o 
   6   6  17     3649.38     2921.44    146.97 o 
   8   6  17    15090.01    14471.37    391.12 o 
  10   6  17    15077.75    14354.58    410.10 o 
  12   6  17      610.90      365.56    138.22 o 
  14   6  17     8798.96     8341.04    424.63 o 
 -19   7  17     2482.72     1969.11    396.69 o 
 -17   7  17    13350.77    13311.68    444.87 o 
 -15   7  17     4729.30     4431.98    319.74 o 
 -13   7  17    12729.15    11299.47    375.42 o 
 -11   7  17    14714.27    15104.29    369.06 o 
  -9   7  17     1009.22     1080.00    105.98 o 
  -7   7  17    39653.92    39489.84    527.45 o 
  -5   7  17    41842.52    42829.59    557.66 o 
  -3   7  17       67.09       69.71     75.69 o 
  -1   7  17    30680.21    30359.68    401.79 o 
   1   7  17     4313.56     4258.46    167.95 o 
   3   7  17     3769.14     3798.42    172.75 o 
   5   7  17    24918.95    23746.76    425.58 o 
   7   7  17        1.37      -35.41     64.07 o 
   9   7  17     9421.05     8745.55    323.31 o 
  11   7  17     5573.56     5865.40    297.42 o 
  13   7  17     5396.96     4559.61    340.14 o 
 -20   8  17      489.28      207.46    181.67 o 
 -18   8  17     7329.34     7358.92    507.02 o 
 -16   8  17     7091.15     6803.36    331.43 o 
 -14   8  17     1046.97     1120.34    244.70 o 
 -12   8  17    17778.05    16932.18    482.90 o 
 -10   8  17     6848.28     7497.17    294.78 o 
  -8   8  17    23728.85    22379.02    387.45 o 
  -6   8  17    62664.66    62899.75    734.84 o 
  -4   8  17        5.83       83.26     70.39 o 
  -2   8  17    26847.60    26408.27    436.22 o 
   0   8  17    22415.07    22348.71    385.45 o 
   2   8  17     1235.94     1295.81    170.57 o 
   4   8  17    10652.48    10133.78    301.82 o 
   6   8  17    17879.55    17347.98    380.35 o 
   8   8  17      893.77      722.08    119.94 o 
  10   8  17    10709.12    10361.95    368.45 o 
  12   8  17      898.02      675.32    167.27 o 
 -19   9  17     3838.63     3177.92    492.31 o 
 -17   9  17    10771.10    10421.89    422.59 o 
 -15   9  17       25.62      -31.84     98.48 o 
 -13   9  17     4537.22     4365.86    307.45 o 
 -11   9  17    42548.66    41619.56    691.25 o 
  -9   9  17      892.21      990.79    137.16 o 
  -7   9  17    30774.54    31178.87    565.91 o 
  -5   9  17    20957.63    20369.61    384.40 o 
  -3   9  17    19470.34    19074.15    374.84 o 
  -1   9  17    25567.52    25908.64    451.79 o 
   1   9  17     2996.55     2856.91    191.08 o 
   3   9  17     9212.99     8825.52    264.37 o 
   5   9  17    11495.92    12079.21    320.59 o 
   7   9  17      130.77        9.75     78.12 o 
   9   9  17    12410.45    11768.71    392.46 o 
  11   9  17     5735.86     5458.45    304.13 o 
 -18  10  17     7375.30     8176.13    414.06 o 
 -16  10  17    11969.57    11486.74    442.58 o 
 -14  10  17      770.58      641.41    172.15 o 
 -12  10  17    11603.83    10985.33    352.72 o 
 -10  10  17     7521.02     7132.14    284.14 o 
  -8  10  17     3378.03     3708.64    194.17 o 
  -6  10  17    14379.12    14302.31    384.48 o 
  -4  10  17       70.39       40.00     77.93 o 
  -2  10  17    16907.28    16771.82    365.14 o 
   0  10  17     3320.26     3475.28    189.26 o 
   2  10  17     1083.78      884.79    160.27 o 
   4  10  17    17220.61    16200.49    402.87 o 
   6  10  17     2315.25     2497.00    184.35 o 
   8  10  17     5660.57     4622.38    272.92 o 
  10  10  17    14643.67    14880.31    461.26 o 
 -17  11  17     6803.87     6970.78    821.64 o 
 -15  11  17     4853.77     5084.08    289.91 o 
 -13  11  17     5412.67     5050.38    320.67 o 
 -11  11  17     4593.10     4938.55    280.26 o 
  -9  11  17     2349.31     2362.70    174.15 o 
  -7  11  17    18440.42    18387.09    399.69 o 
  -5  11  17     1169.38     1362.86    161.63 o 
  -3  11  17     1804.46     1740.31    151.63 o 
  -1  11  17    17532.06    16969.37    384.39 o 
   1  11  17     6107.26     5867.01    263.85 o 
   3  11  17     7430.55     7273.99    298.62 o 
   5  11  17    23106.09    21707.08    527.51 o 
   7  11  17      812.63      579.03    111.10 o 
   9  11  17    10332.64     9600.56    374.94 o 
 -14  12  17     2420.38     2320.80    195.79 o 
 -12  12  17    13465.57    13084.46    368.06 o 
 -10  12  17     3575.59     4010.45    226.20 o 
  -8  12  17    11786.13    11519.51    330.48 o 
  -6  12  17    38298.17    37271.86    694.27 o 
  -4  12  17     1614.72     1674.18    181.87 o 
  -2  12  17    12146.56    11526.54    326.52 o 
   0  12  17    25233.22    24907.15    493.09 o 
   2  12  17     1199.18     1132.09    179.60 o 
   4  12  17    14949.81    15117.96    444.04 o 
   6  12  17     6460.39     6510.17    314.14 o 
   8  12  17     1030.36      585.15    270.50 o 
 -13  13  17     1054.26      742.91    140.70 o 
 -11  13  17     7864.06     8112.38    300.65 o 
  -9  13  17       37.58       86.58     99.46 o 
  -7  13  17     1531.08     1675.38    189.79 o 
  -5  13  17     6939.58     6686.33    520.13 o 
  -3  13  17      201.65      121.91     88.40 o 
  -1  13  17     7294.10     7566.18    280.59 o 
   1  13  17     1824.85     1801.66    195.93 o 
   3  13  17     6523.82     6999.77    317.65 o 
   5  13  17     9307.13     9897.32    381.91 o 
 -10  14  17      969.34      847.48    152.32 o 
  -8  14  17     1277.91     1635.58    198.06 o 
  -6  14  17     2067.25     1802.89    202.69 o 
  -4  14  17      190.29      328.77    131.61 o 
  -2  14  17      624.57      203.96    101.07 o 
   0  14  17     4639.85     5231.26    455.01 o 
   2  14  17      100.67        4.45     84.68 o 
   4  14  17     1534.84     1755.19    213.15 o 
  -7  15  17    12786.04    13708.84    458.18 o 
  -5  15  17     1493.87     1346.90    195.23 o 
  -3  15  17     3047.50     3496.26    271.13 o 
  -1  15  17     6100.55     5748.17    329.14 o 
 -22   0  18      335.36      592.34    309.90 o 
 -20   0  18     4115.85     4997.59    554.09 o 
 -18   0  18    22243.83    20984.79    977.75 o 
 -16   0  18     6365.38     6182.76    517.80 o 
 -14   0  18    25877.29    23332.57    933.13 o 
 -12   0  18    17622.74    16593.76    734.05 o 
 -10   0  18    14898.61    13952.40    353.01 o 
  -8   0  18    57102.70    53670.43    923.39 o 
  -6   0  18   119841.30   122845.03   1366.32 o 
  -4   0  18    16347.56    16891.20    295.90 o 
  -2   0  18    69306.94    69580.27    767.58 o 
   0   0  18     5287.52     4529.80    223.30 o 
   2   0  18    20399.44    19989.02    442.33 o 
   4   0  18    33583.49    32436.55    526.60 o 
   6   0  18    15084.20    15016.32    722.28 o 
   8   0  18    10366.96     9229.76    588.90 o 
  10   0  18    37881.37    35070.44   1246.95 o 
  12   0  18     1524.50     1724.05    355.99 o 
 -21   1  18      219.05      279.16    187.30 o 
 -19   1  18     6497.90     6481.39    405.00 o 
 -17   1  18    11806.64    11800.84    504.59 o 
 -15   1  18    11756.64    12025.60    482.06 o 
 -13   1  18    48010.38    46915.19    737.96 o 
 -11   1  18    11653.30    11563.35    254.43 o 
  -9   1  18    22027.70    20738.76    332.08 o 
  -7   1  18    57594.71    56658.19    648.84 o 
  -5   1  18     1206.60     1116.90     76.42 o 
  -3   1  18    76007.73    77816.29    628.92 o 
  -1   1  18    44033.41    46125.77    432.99 o 
   1   1  18    22057.57    21774.84    269.72 o 
   3   1  18    34514.81    35681.57    394.60 o 
   5   1  18     5648.00     5675.69    193.02 o 
   7   1  18     2198.47     2826.71    419.24 o 
   9   1  18    19921.33    19988.36    630.22 o 
  11   1  18       64.77      158.42    146.06 o 
  13   1  18     9608.71     9361.17    687.46 o 
  15   1  18     3431.53     3185.31    363.82 o 
 -22   2  18     4501.51     4376.25    401.64 o 
 -20   2  18     2684.75     3086.05    328.95 o 
 -18   2  18    14528.08    14344.33   1171.68 o 
 -16   2  18      902.49      741.12    191.72 o 
 -14   2  18    20625.90    20697.52    472.77 o 
 -12   2  18    18981.34    18935.32    471.65 o 
 -10   2  18     5825.35     5454.48    177.77 o 
  -8   2  18    10122.71    10757.82    219.02 o 
  -6   2  18     6832.28     6251.14    147.81 o 
  -4   2  18     1687.80     1669.48     73.32 o 
  -2   2  18    55885.63    54739.55    547.70 o 
   0   2  18     3277.48     2627.81    106.23 o 
   2   2  18    28286.17    27306.24    309.81 o 
   4   2  18     3724.79     4000.94    152.85 o 
   6   2  18     6481.11     5987.32    223.37 o 
   8   2  18    20248.33    21809.06    644.93 o 
  10   2  18     9691.71     9594.73    815.93 o 
  12   2  18     6399.35     6129.80    565.37 o 
  14   2  18    11840.24    10860.59    562.33 o 
 -21   3  18       44.76      105.29    173.67 o 
 -19   3  18     8208.63     7610.26    435.42 o 
 -17   3  18    18447.94    17850.55    572.15 o 
 -15   3  18     4907.23     5000.81    292.87 o 
 -13   3  18    29238.08    28394.87    632.89 o 
 -11   3  18      147.42      179.08     74.25 o 
  -9   3  18     2277.18     2687.39    126.32 o 
  -7   3  18     7756.46     8201.26    177.92 o 
  -5   3  18      151.62      105.49     37.19 o 
  -3   3  18    43988.37    43268.56    393.40 o 
  -1   3  18    22212.17    21791.36    340.75 o 
   1   3  18    16601.99    15973.30    250.96 o 
   3   3  18    33960.42    32301.38    453.69 o 
   5   3  18    11663.31    11893.17    267.34 o 
   7   3  18     2755.78     2607.64    148.27 o 
   9   3  18    19250.27    19519.78    512.34 o 
  11   3  18     1572.03     1477.91    253.41 o 
  13   3  18     6639.20     6380.96    514.86 o 
 -22   4  18      544.97      649.70    225.07 o 
 -20   4  18      150.66       30.40    224.58 o 
 -18   4  18    10802.67    10254.89    457.38 o 
 -16   4  18      157.91       89.39    132.89 o 
 -14   4  18    23097.82    21653.31    601.15 o 
 -12   4  18     3888.18     3460.22    241.64 o 
  -8   4  18    27144.13    25734.08    428.40 o 
  -6   4  18    15719.00    15793.10    257.50 o 
  -4   4  18     3668.35     3754.45    126.15 o 
  -2   4  18    45957.59    46701.19    474.40 o 
   0   4  18    11686.85    12464.77    201.97 o 
   2   4  18    30280.55    29984.50    393.10 o 
   4   4  18    31468.47    32399.46    426.67 o 
   6   4  18     7711.16     7686.08    207.06 o 
   8   4  18    19428.29    18546.24    337.60 o 
  10   4  18    12121.03    11762.77    432.80 o 
  12   4  18       25.47       84.84    106.50 o 
  14   4  18     5570.33     5239.73    367.16 o 
 -21   5  18       78.92      343.24    272.14 o 
 -19   5  18    15148.14    14044.55    557.11 o 
 -17   5  18    11882.99    12263.98   1087.09 o 
 -15   5  18      659.35      566.95    133.66 o 
 -13   5  18    22456.18    21003.71    664.51 o 
 -11   5  18     8015.61     8012.16    253.13 o 
  -9   5  18       96.70       82.07     57.56 o 
  -7   5  18    16305.55    16991.85    306.60 o 
  -5   5  18     9700.74     9122.86    198.38 o 
  -3   5  18     3329.71     3918.29    132.67 o 
  -1   5  18     4194.89     4692.01    135.11 o 
   1   5  18     2785.60     3312.00    134.65 o 
   3   5  18    11194.78    11170.69    278.90 o 
   5   5  18      370.35      533.92     82.89 o 
   7   5  18     3991.88     3500.85    161.26 o 
   9   5  18     1929.94     2037.18    301.16 o 
  11   5  18      462.00      364.60    116.15 o 
  13   5  18     7612.16     7638.26    394.62 o 
 -20   6  18      319.18      435.31    183.87 o 
 -18   6  18     5306.31     5126.16    369.43 o 
 -16   6  18       44.01      151.26    114.54 o 
 -14   6  18     5199.21     4949.59    258.54 o 
 -12   6  18     2936.96     2672.11    173.38 o 
 -10   6  18      576.63      690.60    109.84 o 
  -8   6  18     1496.82     2177.52    183.13 o 
  -6   6  18     3749.00     3642.14    152.27 o 
  -4   6  18      937.97     1032.67     87.58 o 
  -2   6  18     5909.83     5898.40    165.17 o 
   0   6  18       28.17       24.00     53.19 o 
   2   6  18     1093.18      999.01    105.66 o 
   4   6  18     2023.47     1953.25    146.19 o 
   6   6  18       67.90       35.58     58.34 o 
   8   6  18     3713.14     3863.26    197.70 o 
  10   6  18      295.86      263.46    110.65 o 
  12   6  18     2294.18     2617.68    269.38 o 
 -19   7  18      298.24       39.62    149.25 o 
 -17   7  18      325.45      203.37    125.20 o 
 -15   7  18     1901.38     1832.47    260.63 o 
 -13   7  18     4617.26     4297.47    275.17 o 
 -11   7  18      278.79      353.17    100.12 o 
  -9   7  18     6936.05     7293.24    216.09 o 
  -7   7  18      675.36      892.63    101.68 o 
  -5   7  18    14272.96    14983.78    308.46 o 
  -3   7  18    35766.23    34706.02    500.76 o 
  -1   7  18     2827.94     2790.90    201.86 o 
   1   7  18      632.61      664.62     95.43 o 
   3   7  18     4647.22     5263.34    197.58 o 
   5   7  18     1153.59     1521.92    135.64 o 
   7   7  18      295.70      128.70     71.19 o 
   9   7  18     5210.37     5067.97    266.43 o 
  11   7  18      293.22      265.29    131.11 o 
 -20   8  18      315.32       -3.49    150.71 o 
 -18   8  18      102.46      151.94    128.16 o 
 -16   8  18      911.10     1055.80    178.38 o 
 -14   8  18       83.87       50.95    105.38 o 
 -12   8  18     1658.09     1658.58    162.35 o 
 -10   8  18        2.90      144.20     89.36 o 
  -8   8  18        9.12      101.36     69.70 o 
  -6   8  18     7768.44     8209.38    235.89 o 
  -4   8  18        3.03       95.85     72.83 o 
  -2   8  18     2227.15     2442.01    150.15 o 
   0   8  18     1103.47     1155.31    134.40 o 
   2   8  18      925.36     1023.32    115.50 o 
   4   8  18     6575.19     6249.55    226.19 o 
   6   8  18      540.05      407.83    145.19 o 
   8   8  18      605.85      480.95    168.75 o 
  10   8  18      543.46      409.41    110.88 o 
  12   8  18      201.83      318.75    142.84 o 
 -19   9  18     2062.84      656.60    859.82 o 
 -17   9  18     4081.26     4410.44    307.46 o 
 -15   9  18     3168.84     3098.17    252.66 o 
 -13   9  18       87.17      302.65    104.57 o 
 -11   9  18     3039.55     2900.09    200.58 o 
  -9   9  18     1745.01     2509.17    187.47 o 
  -7   9  18      302.68      292.99     75.20 o 
  -5   9  18     4759.85     5069.12    198.75 o 
  -3   9  18     1724.45     1848.46    144.22 o 
  -1   9  18       26.27      106.48     66.90 o 
   1   9  18       62.18       94.20     77.34 o 
   3   9  18      435.05      524.80    106.95 o 
   5   9  18       25.09      -46.40     78.24 o 
   7   9  18       73.54       15.92     81.52 o 
   9   9  18      985.39      989.60    165.72 o 
  11   9  18      217.11      168.87    130.05 o 
 -18  10  18      631.60      914.47    207.70 o 
 -16  10  18      366.72      266.95    119.34 o 
 -14  10  18      827.45      904.38    170.87 o 
 -12  10  18      218.56      145.81     97.24 o 
 -10  10  18     3348.73     3131.08    357.70 o 
  -8  10  18      318.94      230.79    101.96 o 
  -6  10  18     1299.60     1299.67    155.08 o 
  -4  10  18       37.92       17.10     77.97 o 
  -2  10  18      401.14      388.79     83.26 o 
   0  10  18     6574.04     5529.83    250.45 o 
   2  10  18       66.08      -52.82    102.62 o 
   4  10  18      138.68       47.70     82.43 o 
   6  10  18     1150.50      794.40    161.50 o 
   8  10  18     1104.41      739.99    226.39 o 
  10  10  18      176.90      215.92    129.68 o 
 -17  11  18     3740.67     3191.33    368.89 o 
 -15  11  18     1692.49     1890.62    205.80 o 
 -13  11  18     1091.85     1544.30    162.63 o 
 -11  11  18      958.99      950.13    140.43 o 
  -9  11  18      504.01      330.19    143.45 o 
  -7  11  18     2525.13     2704.67    181.88 o 
  -5  11  18     5889.76     6197.77    272.33 o 
  -3  11  18       97.04      104.44     95.18 o 
  -1  11  18        8.24      -21.70     69.14 o 
   1  11  18      166.90       29.81     79.35 o 
   3  11  18       87.04      209.78    111.98 o 
   5  11  18       11.11      200.16    100.03 o 
   7  11  18       31.92      107.30    103.13 o 
   9  11  18     6497.09     6359.17    322.84 o 
 -14  12  18      848.04      938.59    133.80 o 
 -12  12  18      918.35      966.81    147.77 o 
 -10  12  18      879.76     1252.38    152.84 o 
  -8  12  18      900.84     1283.18    150.62 o 
  -6  12  18      605.55      980.60    158.39 o 
  -4  12  18     2623.81     2861.22    222.72 o 
  -2  12  18     6124.23     6331.95    252.51 o 
   0  12  18       68.44      103.13     79.35 o 
   2  12  18     2861.25     3115.36    231.91 o 
   4  12  18     5134.79     4839.54    360.17 o 
   6  12  18       93.95      160.64    107.24 o 
 -13  13  18     2163.30     2730.53    216.32 o 
 -11  13  18      343.90      227.65     95.54 o 
  -9  13  18     6482.80     6217.00    408.66 o 
  -7  13  18     2297.09     2142.74    210.41 o 
  -5  13  18      743.95      866.45    160.66 o 
  -3  13  18     7380.73     7247.00    315.92 o 
  -1  13  18     4953.03     4318.49    235.54 o 
   1  13  18     2408.62     2272.98    216.98 o 
   3  13  18     4310.72     4044.26    424.65 o 
   5  13  18     2295.44     2348.02    281.90 o 
 -10  14  18       12.53       35.69    109.20 o 
  -8  14  18     1027.52     1174.12    186.86 o 
  -6  14  18     2670.31     2793.00    238.31 o 
  -4  14  18     2403.54     2523.53    230.83 o 
  -2  14  18     6123.66     5633.20    320.33 o 
   0  14  18       45.17       39.26     95.18 o 
   2  14  18     3541.56     3631.18    267.96 o 
  -5  15  18     2500.72     2962.24    260.91 o 
  -3  15  18     5056.52     4841.09    310.73 o 
 -21   1  19     1068.38     1259.15    262.12 o 
 -19   1  19        4.17       73.07    146.07 o 
 -17   1  19     2286.95     2289.90    270.23 o 
 -15   1  19     5941.47     6087.78    354.46 o 
 -13   1  19        1.37      -56.86    109.30 o 
 -11   1  19     4890.37     4447.29    197.99 o 
  -9   1  19      306.75      446.62     67.98 o 
  -7   1  19      452.09      700.56     60.57 o 
  -5   1  19     9944.43    10188.81    168.36 o 
  -3   1  19     6540.19     6381.15    151.90 o 
  -1   1  19      629.02     1340.28     88.75 o 
   1   1  19    11663.26    11748.38    195.64 o 
   3   1  19     4410.69     4718.77    134.01 o 
   5   1  19      320.83      401.84    134.08 o 
   7   1  19     2820.36     3034.49    269.75 o 
   9   1  19     2922.94     3005.17    286.41 o 
  11   1  19      543.70      515.09    187.95 o 
  13   1  19     2187.95     2060.43    409.93 o 
 -22   2  19        6.01      369.93    227.77 o 
 -20   2  19     1187.21     1653.51    303.52 o 
 -18   2  19        2.99      -36.39    133.98 o 
 -16   2  19      637.92      726.91    193.32 o 
 -14   2  19     3090.01     3127.54    199.71 o 
 -12   2  19      287.53      310.35     78.19 o 
 -10   2  19     9795.24     9470.77    234.81 o 
  -8   2  19     1881.89     1663.54     94.18 o 
  -6   2  19      372.50      607.36     63.22 o 
  -4   2  19     1809.57     1946.02     99.91 o 
  -2   2  19     3364.20     3902.75    121.51 o 
   0   2  19     5496.99     5767.86    152.43 o 
   2   2  19    12517.44    12826.13    204.58 o 
   4   2  19     2753.64     2623.06    137.81 o 
   6   2  19      705.33      938.43    111.88 o 
   8   2  19     4095.93     4667.11    316.30 o 
  10   2  19      778.20     1027.89    207.26 o 
  12   2  19     2503.23     3267.66    475.14 o 
  14   2  19      178.84      402.48    158.66 o 
 -21   3  19    11049.44    11233.57    759.30 o 
 -19   3  19     7405.85     7135.98    570.52 o 
 -17   3  19      769.19      715.45    198.34 o 
 -15   3  19    15823.11    15124.44    420.92 o 
 -13   3  19    19403.69    18380.28    450.41 o 
 -11   3  19      248.89      280.58     80.11 o 
  -9   3  19    20052.05    18118.08    311.47 o 
  -7   3  19     8299.54     7553.38    173.17 o 
  -5   3  19     1946.66     2385.63    105.72 o 
  -3   3  19     6245.12     6903.23    151.18 o 
  -1   3  19    11221.90    11552.45    217.08 o 
   1   3  19      583.18      828.31     75.51 o 
   3   3  19      149.32      425.34     97.70 o 
   5   3  19      599.82      893.11    101.35 o 
   7   3  19      138.51      111.73     57.18 o 
   9   3  19      511.66      426.44    129.96 o 
  11   3  19     1243.08     1599.37    257.35 o 
  13   3  19     3707.72     4135.37    387.02 o 
 -22   4  19       10.06      108.59    187.03 o 
 -20   4  19     3672.80     3635.91    479.56 o 
 -18   4  19     1270.01      911.06    299.60 o 
 -16   4  19      480.27      321.67    150.24 o 
 -14   4  19    25358.29    25590.39    663.98 o 
 -12   4  19      617.36      392.80     96.47 o 
 -10   4  19    15611.19     8232.40    454.55 o 
  -8   4  19     1552.36     2012.36    175.30 o 
  -6   4  19     2380.80     2247.57    109.64 o 
  -4   4  19    21323.86    20281.72    297.77 o 
  -2   4  19     1968.26     2010.19    103.69 o 
   0   4  19     5851.61     6267.70    146.35 o 
   2   4  19    35276.54    35286.88    442.16 o 
   4   4  19     1347.51     1345.19    104.32 o 
   6   4  19     6101.25     6290.21    193.24 o 
   8   4  19    10018.39    10481.35    256.98 o 
  10   4  19     1619.65     1890.01    219.69 o 
  12   4  19     3733.68     3654.75    300.89 o 
 -21   5  19     4060.88     3930.11    509.96 o 
 -19   5  19     4991.73     4075.75    485.93 o 
 -17   5  19      506.80      550.07    173.40 o 
 -15   5  19     5044.82     5083.02    257.93 o 
 -13   5  19     6589.50     7025.30    312.43 o 
 -11   5  19    14672.03    13931.77    421.00 o 
  -9   5  19    14481.29    14475.28    315.96 o 
  -7   5  19       97.30       92.64     69.69 o 
  -5   5  19    22007.16    23016.00    331.65 o 
  -3   5  19    17421.57    16181.81    270.20 o 
  -1   5  19     3337.00     3226.64    120.45 o 
   1   5  19    50515.87    48841.89    546.58 o 
   3   5  19    21902.02    20843.61    336.68 o 
   5   5  19     6282.39     5931.97    214.17 o 
   7   5  19    20652.87    19416.44    350.56 o 
   9   5  19     7146.44     7154.50    287.63 o 
  11   5  19       14.44       -1.51     89.76 o 
  13   5  19    15045.18    15335.88    557.50 o 
 -20   6  19     7667.05     8262.80    655.10 o 
 -18   6  19     5736.10     6461.41    387.79 o 
 -16   6  19      991.62     1047.40    166.22 o 
 -14   6  19    20770.53    20908.38    727.30 o 
 -12   6  19     5382.46     5360.25    223.93 o 
 -10   6  19    18852.26    18760.06    348.47 o 
  -8   6  19    41474.49    39772.29    531.97 o 
  -6   6  19     2177.08     1985.65    126.29 o 
  -4   6  19      458.43      334.59     58.59 o 
  -2   6  19    30124.81    28924.63    386.63 o 
   0   6  19     7080.81     6933.71    203.76 o 
   2   6  19    23161.99    23250.98    397.08 o 
   4   6  19      176.59       51.86     55.68 o 
   6   6  19    13887.82    13339.51    288.78 o 
   8   6  19     1269.16     1733.68    153.36 o 
  10   6  19      606.04      223.96    130.37 o 
  12   6  19     8139.01     7949.75    397.13 o 
 -19   7  19     3333.53     3436.84    409.44 o 
 -17   7  19     3958.47     3956.17    273.00 o 
 -15   7  19    15436.29    14691.71    453.04 o 
 -13   7  19    18830.89    18654.29    433.55 o 
 -11   7  19     2563.60     2203.60    168.15 o 
  -9   7  19    20858.55    20729.14    373.23 o 
  -7   7  19     2309.38     2143.30    135.89 o 
  -5   7  19    11495.89    11423.73    273.28 o 
  -3   7  19    33724.84    33066.63    435.25 o 
  -1   7  19     4034.66     4095.87    198.89 o 
   1   7  19     6165.86     5936.77    264.18 o 
   3   7  19    15594.20    14919.71    328.99 o 
   5   7  19     4171.07     4471.41    200.03 o 
   7   7  19     5280.72     5112.44    308.42 o 
   9   7  19     7125.04     7302.88    303.15 o 
  11   7  19     3781.54     4298.38    376.09 o 
 -18   8  19      156.66      107.15    138.37 o 
 -16   8  19     5749.67     5257.27    329.79 o 
 -14   8  19    16105.44    16170.66    480.64 o 
 -12   8  19     1928.88     1828.59    172.69 o 
 -10   8  19    39525.46    35292.14    613.47 o 
  -8   8  19    19253.59    18882.77    364.69 o 
  -6   8  19     1425.22     1502.27    126.81 o 
  -4   8  19    53601.62    53028.12    678.14 o 
  -2   8  19    13562.77    13882.40    318.79 o 
   0   8  19     6928.62     6762.35    257.26 o 
   2   8  19    43594.40    41878.78    686.31 o 
   4   8  19      653.74      816.98    117.33 o 
   6   8  19    11964.39    11488.57    385.78 o 
   8   8  19    12129.42    11550.29    332.69 o 
  10   8  19     2591.25     2967.61    268.74 o 
 -19   9  19     6007.11     5902.77    620.78 o 
 -17   9  19       56.84      162.01    119.96 o 
 -15   9  19     3587.97     3572.65    471.43 o 
 -13   9  19     8035.09     7152.83    287.52 o 
 -11   9  19     5329.83     5599.72    254.92 o 
  -9   9  19    54619.55    53159.91    937.28 o 
  -7   9  19     1685.90     1897.05    142.73 o 
  -5   9  19    13978.58    13689.70    322.52 o 
  -3   9  19    22687.22    22516.18    423.24 o 
  -1   9  19        1.80       62.15     78.74 o 
   1   9  19    36445.53    36062.70    639.70 o 
   3   9  19    13365.27    13284.45    383.73 o 
   5   9  19     2636.10     2452.77    178.08 o 
   7   9  19     9946.96    10673.46    322.29 o 
   9   9  19      829.69     1372.64    184.53 o 
 -18  10  19     6578.77     6287.20    736.25 o 
 -16  10  19     1419.02     1765.15    227.46 o 
 -14  10  19    20071.75    20755.04    509.90 o 
 -12  10  19     4619.11     4791.45    259.39 o 
 -10  10  19     6745.63     7407.55    328.18 o 
  -8  10  19    17312.77    16931.70    432.77 o 
  -6  10  19      122.83       98.27     66.90 o 
  -4  10  19    11909.61    12413.50    318.43 o 
  -2  10  19     8605.82     8260.72    266.12 o 
   0  10  19     3671.39     3189.42    214.14 o 
   2  10  19    14415.54    13769.36    397.66 o 
   4  10  19      255.14       86.97     88.88 o 
   6  10  19    14690.03    13745.11    420.13 o 
   8  10  19     7531.19     7444.42    328.53 o 
 -15  11  19    11547.22    10723.26    384.07 o 
 -13  11  19    12895.31    13203.74    368.24 o 
 -11  11  19     2022.22     1996.59    175.44 o 
  -9  11  19    21821.15    20570.16    526.45 o 
  -7  11  19     1208.17     1108.56    135.28 o 
  -5  11  19     4522.13     4337.07    247.09 o 
  -3  11  19    11796.35    11636.85    322.16 o 
  -1  11  19       35.95      -65.74     65.74 o 
   1  11  19     9509.61     9167.91    332.71 o 
   3  11  19    13327.56    12780.67    401.68 o 
   5  11  19     1895.30     1899.76    202.04 o 
   7  11  19    15399.88    14494.19    455.92 o 
 -14  12  19     3533.77     3094.29    228.52 o 
 -12  12  19       23.75      -44.75     86.24 o 
 -10  12  19    14295.90    14433.25    383.66 o 
  -8  12  19     7464.62     7303.43    272.13 o 
  -6  12  19     3187.06     2993.91    226.25 o 
  -4  12  19    13561.34    13552.52    414.14 o 
  -2  12  19     8355.99     7864.63    279.96 o 
   0  12  19     4419.76     4337.45    332.29 o 
   2  12  19    31046.61    29832.95    635.67 o 
   4  12  19     2588.87     2625.26    232.24 o 
   6  12  19    10213.17    10860.66    400.57 o 
 -13  13  19     3253.86     3460.96    398.91 o 
 -11  13  19     1119.30     1091.77    159.31 o 
  -9  13  19     6925.58     7127.26    323.39 o 
  -7  13  19     1227.48     1512.66    226.07 o 
  -5  13  19      998.76      949.95    166.90 o 
  -3  13  19     6776.28     6937.57    315.52 o 
  -1  13  19     4789.73     4509.67    430.47 o 
   1  13  19     6033.75     5466.14    294.32 o 
   3  13  19     1005.47     1260.72    189.73 o 
 -10  14  19     8266.72     9178.65    381.13 o 
  -8  14  19     7908.86     8471.86    529.96 o 
  -6  14  19      257.54      285.06    140.35 o 
  -4  14  19     2867.17     3608.21    266.66 o 
  -2  14  19     3043.55     3056.01    253.95 o 
   0  14  19      426.48      327.01    181.06 o 
   2  14  19     4372.09     4578.46    293.93 o 
 -22   0  20     3475.77     3620.71    529.08 o 
 -20   0  20     6281.93     5064.77    560.95 o 
 -18   0  20     5015.89     4807.83    512.90 o 
 -16   0  20    12533.10    12844.58    736.01 o 
 -14   0  20     7410.01     7071.75    521.24 o 
 -12   0  20    14492.58    14449.48    702.17 o 
 -10   0  20    28935.81    30390.59   1005.70 o 
  -8   0  20     1233.23     1133.51    113.95 o 
  -6   0  20    92338.27    89470.39   1078.63 o 
  -4   0  20    56357.70    58681.82    693.95 o 
  -2   0  20    10499.92    10662.35    247.22 o 
   0   0  20    36435.83    36090.57    506.66 o 
   2   0  20    20475.06    19844.21    404.97 o 
   4   0  20     3981.83     3984.64    228.76 o 
   6   0  20    18663.92    18350.66    837.02 o 
   8   0  20     3843.62     3437.81    435.92 o 
  10   0  20    14313.42    13763.49    779.65 o 
  12   0  20    12855.84    13636.00    813.97 o 
 -21   1  20    14123.57    15453.52    695.06 o 
 -19   1  20     2564.57     1967.52    275.12 o 
 -17   1  20     8079.34     7755.46    421.56 o 
 -15   1  20     9455.34     9506.56    437.56 o 
 -13   1  20     8418.05     8432.73    691.14 o 
 -11   1  20    21993.42    21551.21    714.68 o 
  -9   1  20    36845.69    35352.41    854.75 o 
  -7   1  20     5827.08     5420.48    148.13 o 
  -5   1  20    77055.83    74429.05    619.83 o 
  -3   1  20    20485.08    20853.74    267.19 o 
  -1   1  20    22432.36    21998.69    331.27 o 
   1   1  20    20337.45    20662.81    346.71 o 
   3   1  20      995.13     1017.65     84.06 o 
   5   1  20    27025.24    26796.53    510.64 o 
   7   1  20    16357.35    16287.78    568.80 o 
   9   1  20      800.74      436.30    274.52 o 
  11   1  20    11493.37    11314.05    515.20 o 
  13   1  20     2990.16     2696.41    453.08 o 
 -22   2  20    19939.45    20336.95    767.09 o 
 -20   2  20    16577.67    18537.24    697.57 o 
 -18   2  20      777.93     1011.50    221.90 o 
 -16   2  20    32842.53    30402.67   1133.43 o 
 -14   2  20     2507.20     3150.07    589.88 o 
 -12   2  20     1866.11     1732.30    126.02 o 
 -10   2  20    68398.97    65415.96    809.38 o 
  -8   2  20     3012.82     3080.47    124.89 o 
  -6   2  20    16752.39    16844.32    259.18 o 
  -4   2  20    41537.93    38630.30    390.23 o 
  -2   2  20       16.27       30.49     30.98 o 
   0   2  20    34227.75    34825.09    460.14 o 
   2   2  20    20296.97    20145.88    345.48 o 
   4   2  20     4315.29     4059.51    162.30 o 
   6   2  20    10609.49    10495.03    258.87 o 
   8   2  20     1313.18     1040.94    381.24 o 
  10   2  20    12287.58    11477.59    505.41 o 
  12   2  20     3965.34     4043.38    526.14 o 
 -21   3  20    11579.16    12156.31    579.99 o 
 -19   3  20     1243.08     1709.96    268.02 o 
 -17   3  20     5638.87     5976.70    387.70 o 
 -15   3  20    10673.62    10014.74    529.82 o 
 -13   3  20     3868.56     3497.22    176.08 o 
 -11   3  20    17028.44    16781.99    342.87 o 
  -9   3  20    14026.07    14498.40    278.57 o 
  -7   3  20     4526.67     4498.71    139.74 o 
  -5   3  20    27658.27    28388.00    361.79 o 
  -3   3  20       42.59       41.55     27.72 o 
  -1   3  20    24696.32    24876.60    340.26 o 
   1   3  20    40699.01    38268.87    517.03 o 
   3   3  20      982.04     1240.11    110.08 o 
   5   3  20    23463.49    21826.59    387.34 o 
   7   3  20    20106.65    19119.50    420.82 o 
   9   3  20     4209.33     3875.71    232.17 o 
  11   3  20    24460.79    23171.24    640.61 o 
  13   3  20     7424.72     7146.86    386.24 o 
 -22   4  20     1565.76     1603.32    449.16 o 
 -20   4  20     5895.22     5739.82    778.67 o 
 -18   4  20     1430.07     1735.33    365.31 o 
 -16   4  20     8186.93     8386.10    443.76 o 
 -14   4  20    20001.26    20255.20    501.36 o 
 -12   4  20     3291.35     3714.83    179.37 o 
 -10   4  20     4949.28     4838.32    174.31 o 
  -8   4  20      137.89      211.19     57.30 o 
  -6   4  20    40353.14    38967.18    499.46 o 
  -4   4  20    12509.29    13165.04    239.16 o 
  -2   4  20     2025.84     2043.82     99.15 o 
   0   4  20    26854.47    26127.48    363.31 o 
   2   4  20     2270.63     2775.33    154.23 o 
   4   4  20     2873.02     3061.99    145.67 o 
   6   4  20    41816.05    41186.80    528.02 o 
   8   4  20     3648.43     3584.31    280.59 o 
  10   4  20     2203.48     2118.32    231.95 o 
  12   4  20    12550.03    13194.48    511.95 o 
 -21   5  20    11051.22    11516.73    783.08 o 
 -19   5  20     1424.67     1662.27    380.02 o 
 -17   5  20     9398.32     9321.33    680.84 o 
 -15   5  20    12882.23    12487.24    391.21 o 
 -13   5  20      782.26      874.25    200.28 o 
 -11   5  20    13970.15    13411.63    477.87 o 
  -9   5  20    10681.80    10425.38    248.68 o 
  -7   5  20     3763.52     3155.11    132.10 o 
  -5   5  20    26461.17    25867.15    360.18 o 
  -3   5  20    31589.21    31151.95    401.66 o 
  -1   5  20     3390.17     3355.63    178.22 o 
   1   5  20    10663.84    11163.99    278.09 o 
   3   5  20     1201.54     1226.81    103.79 o 
   5   5  20     4939.15     4919.47    176.26 o 
   7   5  20     3046.43     2897.28    160.59 o 
   9   5  20     2658.93     2871.40    252.43 o 
  11   5  20     5122.21     4861.84    330.40 o 
 -20   6  20     4544.90     3643.26    489.85 o 
 -18   6  20      321.99      262.57    162.87 o 
 -16   6  20    11536.83    11845.11    402.41 o 
 -14   6  20       27.73       45.01     96.53 o 
 -12   6  20     6759.05     6104.07    240.02 o 
 -10   6  20    15074.04    14921.97    311.91 o 
  -8   6  20      275.50      324.08     78.71 o 
  -6   6  20    10389.35    10842.42    233.44 o 
  -4   6  20     4141.18     4104.85    149.48 o 
  -2   6  20    12869.51    13095.91    330.33 o 
   0   6  20    14986.35    15183.23    385.85 o 
   2   6  20     5773.70     5443.54    195.45 o 
   4   6  20       10.93      104.66     61.13 o 
   6   6  20     2345.77     2366.24    145.16 o 
   8   6  20      159.68      271.53     85.20 o 
  10   6  20     8010.05     8211.76    387.67 o 
  12   6  20     3069.17     2772.05    286.99 o 
 -19   7  20       68.14      -73.35    152.06 o 
 -17   7  20       30.77       25.10    144.22 o 
 -15   7  20      207.42      170.69    122.41 o 
 -13   7  20      930.00      969.28    137.85 o 
 -11   7  20     3091.53     3284.42    200.22 o 
  -9   7  20      118.66      178.57     71.37 o 
  -7   7  20     3509.73     3362.30    171.77 o 
  -5   7  20    30794.24    31322.73    481.30 o 
  -3   7  20       65.13       76.40     53.82 o 
  -1   7  20     9262.89     9066.56    286.50 o 
   1   7  20     8732.89     8491.36    284.97 o 
   3   7  20       13.48       53.15     62.96 o 
   5   7  20     4715.88     4282.36    201.33 o 
   7   7  20     8746.00     8024.12    269.83 o 
   9   7  20      316.48      237.18    102.71 o 
  11   7  20    10329.62     9934.82    447.22 o 
 -18   8  20     1211.49     1473.17    213.46 o 
 -16   8  20      293.66      445.84    149.77 o 
 -14   8  20       69.82       67.10    115.65 o 
 -12   8  20     3456.75     3521.77    262.43 o 
 -10   8  20      133.43      213.38     97.87 o 
  -8   8  20      115.87      137.86     77.41 o 
  -6   8  20     6427.28     6647.65    220.27 o 
  -4   8  20      124.21       80.10     72.05 o 
  -2   8  20      382.52      716.97    107.23 o 
   0   8  20     1448.73     1527.29    156.87 o 
   2   8  20     1079.40     1008.45    141.47 o 
   4   8  20       58.61      199.14    106.85 o 
   6   8  20      492.73      293.33    108.48 o 
   8   8  20     1738.35     1975.09    174.68 o 
  10   8  20      417.09      424.63    140.15 o 
 -17   9  20      484.75      473.15    139.08 o 
 -15   9  20     1216.10     1305.92    197.01 o 
 -13   9  20     1475.41     1293.91    161.75 o 
 -11   9  20     1706.42     1848.43    177.72 o 
  -9   9  20        9.16      182.86    101.92 o 
  -7   9  20      721.96     1005.32    120.00 o 
  -5   9  20      486.20      421.90     90.03 o 
  -3   9  20     4255.35     4188.88    198.74 o 
  -1   9  20      229.37      352.43     93.82 o 
   1   9  20     2543.98     2658.26    199.89 o 
   3   9  20       17.35       99.04    103.30 o 
   5   9  20       46.09       21.45     86.41 o 
   7   9  20        2.28       44.62     93.97 o 
   9   9  20      330.82      240.95    145.56 o 
 -16  10  20     1106.55     1458.58    218.13 o 
 -14  10  20        1.51       61.22     94.33 o 
 -12  10  20      402.71      442.07    110.39 o 
 -10  10  20       36.71      112.29     85.87 o 
  -8  10  20     1097.85     1183.25    158.89 o 
  -6  10  20      218.64      417.76    119.02 o 
  -4  10  20      684.13      719.67    118.36 o 
  -2  10  20      233.65      114.15     73.52 o 
   0  10  20       93.16       40.50     81.32 o 
   2  10  20       61.26       48.73     99.45 o 
   4  10  20      546.96      316.58    125.89 o 
   6  10  20      808.37      783.47    157.92 o 
   8  10  20      100.84      191.03    116.79 o 
 -15  11  20     3965.91     4144.31    245.65 o 
 -13  11  20     2787.88     2870.47    206.20 o 
 -11  11  20      603.75     1181.35    146.30 o 
  -9  11  20     1907.78     1902.79    167.67 o 
  -7  11  20     2577.50     2612.92    209.74 o 
  -5  11  20      116.66      197.10    113.67 o 
  -3  11  20     3227.30     3171.73    198.40 o 
  -1  11  20     1882.48     1931.57    168.63 o 
   1  11  20      304.47      203.58     95.69 o 
   3  11  20      969.21      992.03    167.29 o 
   5  11  20        4.34       67.15     98.03 o 
   7  11  20      276.71      308.28    116.45 o 
 -14  12  20     1185.98     1195.98    153.46 o 
 -12  12  20       12.94      -47.41     85.51 o 
 -10  12  20     2285.72     2176.05    185.77 o 
  -8  12  20      399.17      438.11    130.58 o 
  -6  12  20     1838.47     2159.95    204.80 o 
  -4  12  20      658.62      788.29    150.92 o 
  -2  12  20        1.71       28.53     80.94 o 
   0  12  20      565.28      566.99    142.42 o 
   2  12  20     2135.84     2592.60    225.15 o 
   4  12  20     1754.11     1869.09    212.31 o 
   6  12  20     4462.56     4783.37    298.17 o 
 -11  13  20     5462.41     5866.61    435.76 o 
  -9  13  20      481.00      449.23    145.95 o 
  -7  13  20     4158.53     4309.57    275.93 o 
  -5  13  20     1585.63     1607.56    198.20 o 
  -3  13  20     1881.02     1766.63    236.08 o 
  -1  13  20    10712.00    10850.73    346.54 o 
   1  13  20     7803.03     7635.18    333.77 o 
   3  13  20      182.98        4.13    104.33 o 
  -8  14  20     3614.70     3767.42    376.52 o 
  -6  14  20     4547.21     4991.46    364.00 o 
  -4  14  20     5127.90     5023.53    487.99 o 
  -2  14  20      261.17      -15.76    101.25 o 
   0  14  20     5080.66     4979.17    356.95 o 
 -21   1  21        5.85     -110.26    152.88 o 
 -19   1  21      393.57      368.21    184.18 o 
 -17   1  21     1643.63     1431.50    244.95 o 
 -15   1  21     5682.64     5543.59    346.76 o 
 -13   1  21       24.36       28.63    107.94 o 
 -11   1  21     2617.17     2952.08    247.61 o 
  -9   1  21      629.19      578.85     98.79 o 
  -7   1  21     2084.32     2354.17    173.89 o 
  -5   1  21      185.95      338.63     64.71 o 
  -3   1  21     2326.39     3564.89    112.39 o 
  -1   1  21     7058.67     7517.76    151.42 o 
   1   1  21      120.44      348.09     54.22 o 
   3   1  21       32.79      144.69     77.26 o 
   5   1  21    12844.55    12724.90    491.65 o 
   7   1  21      959.04     1266.29    217.66 o 
   9   1  21      798.24      510.14    206.37 o 
  11   1  21     4733.83     4064.41    354.08 o 
  13   1  21        1.37       35.80    144.38 o 
 -22   2  21     1338.16     1651.42    295.47 o 
 -20   2  21        0.80      184.66    182.16 o 
 -18   2  21     2059.39     2419.55    334.91 o 
 -16   2  21     1956.05     1857.24    266.01 o 
 -14   2  21       68.26      -57.73    126.63 o 
 -12   2  21     1086.01      961.04    181.01 o 
 -10   2  21      419.88      658.55     86.27 o 
  -8   2  21      796.50      963.97     81.46 o 
  -6   2  21     1500.00     1641.69     93.29 o 
  -4   2  21     1039.05     1480.86     95.06 o 
  -2   2  21     1237.52     1258.48     88.54 o 
   0   2  21     1874.15     2440.10    138.14 o 
   2   2  21      111.79      491.81     80.39 o 
   4   2  21       15.49      171.31     74.30 o 
   6   2  21      155.79       95.18     79.69 o 
   8   2  21       53.86      143.34    106.65 o 
  10   2  21     2325.46     2247.81    279.33 o 
  12   2  21        0.50     -101.24    113.11 o 
 -21   3  21     4386.01     4472.97    398.69 o 
 -19   3  21      805.89      703.42    208.33 o 
 -17   3  21     8348.10     8140.58    436.39 o 
 -15   3  21     5134.03     4805.06    588.90 o 
 -13   3  21     6302.90     6336.58    223.40 o 
 -11   3  21    19396.90    19290.57    372.28 o 
  -9   3  21      284.85      596.20     76.89 o 
  -7   3  21    14823.42    14341.02    250.71 o 
  -5   3  21     9803.20    10135.63    207.82 o 
  -3   3  21       51.44       11.88     39.07 o 
  -1   3  21     1553.66     1791.96    114.25 o 
   1   3  21     8781.63    10100.12    249.16 o 
   3   3  21      207.22      343.66     82.94 o 
   5   3  21      482.67      701.04    101.46 o 
   7   3  21        0.30       89.89     86.61 o 
   9   3  21     1197.07     1168.71    175.42 o 
  11   3  21       15.92       24.16    100.48 o 
  13   3  21     1622.50     1332.76    410.42 o 
 -20   4  21      845.63     1011.69    250.81 o 
 -18   4  21     4134.09     3768.51    343.95 o 
 -16   4  21     6001.67     6268.56    381.23 o 
 -14   4  21      811.01     1052.00    156.91 o 
 -12   4  21    10258.76    10899.36    293.78 o 
 -10   4  21    12019.61    11539.31    263.17 o 
  -8   4  21      603.10      790.67     83.62 o 
  -6   4  21     6742.21     6879.89    196.06 o 
  -4   4  21     1449.94     1615.58    112.20 o 
  -2   4  21    13309.81    13186.12    268.26 o 
   0   4  21     4683.45     5076.14    160.49 o 
   2   4  21     7382.84     7309.01    243.26 o 
   4   4  21    18809.55    17570.78    318.55 o 
   6   4  21     6719.29     7759.44    221.69 o 
   8   4  21     3377.61     3100.96    210.92 o 
  10   4  21     6041.11     6401.04    343.33 o 
  12   4  21     1001.65     1427.61    235.96 o 
 -21   5  21     3643.58     3971.03    384.80 o 
 -19   5  21       63.57     -183.88    201.04 o 
 -17   5  21     7443.18     7132.56    577.63 o 
 -15   5  21     3213.30     3107.80    270.97 o 
 -13   5  21     3432.09     2944.46    256.50 o 
 -11   5  21     1537.70     1789.82    175.48 o 
  -9   5  21      108.18      120.77     54.12 o 
  -7   5  21    20757.31    21193.77    330.47 o 
  -5   5  21      216.44      332.55     68.00 o 
  -3   5  21       45.65      117.86     63.24 o 
  -1   5  21    19669.34    19780.42    409.95 o 
   1   5  21     1448.26     1474.61    107.73 o 
   3   5  21    15865.63    15811.41    301.01 o 
   5   5  21    15667.25    15228.20    306.78 o 
   7   5  21      831.59      715.40    104.87 o 
   9   5  21    12248.48    11225.91    431.38 o 
  11   5  21     7261.05     6977.42    370.44 o 
 -20   6  21       60.21      116.21    254.49 o 
 -18   6  21     5418.79     4792.63    524.67 o 
 -16   6  21     9667.10     9498.27    362.40 o 
 -14   6  21      242.60      179.80    112.66 o 
 -12   6  21    18748.37    17656.24    415.55 o 
 -10   6  21     8582.87     9071.94    245.93 o 
  -8   6  21     2938.68     2881.03    139.49 o 
  -6   6  21    19661.28    19265.21    321.47 o 
  -4   6  21     4832.62     5259.51    167.49 o 
  -2   6  21     1941.69     2232.79    163.46 o 
   0   6  21    31314.02    30814.09    751.21 o 
   2   6  21     2102.92     2318.90    147.39 o 
   4   6  21    11437.25    11081.85    261.92 o 
   6   6  21     5729.64     5571.93    199.34 o 
   8   6  21     1392.58     1616.13    153.99 o 
  10   6  21     2334.16     2375.85    260.80 o 
 -19   7  21     1556.87     1906.46    395.71 o 
 -17   7  21    15568.61    15212.88    481.21 o 
 -15   7  21     3207.69     3100.71    442.71 o 
 -13   7  21     4465.25     4593.19    232.47 o 
 -11   7  21    25796.15    25833.04    512.05 o 
  -9   7  21     3492.47     3279.48    168.13 o 
  -7   7  21    12856.66    12748.38    298.10 o 
  -5   7  21    22580.81    22868.49    361.98 o 
  -3   7  21     2095.12     2049.84    142.49 o 
  -1   7  21    16059.63    16055.21    389.59 o 
   1   7  21     5761.07     5521.78    238.56 o 
   3   7  21     9726.16     9385.08    312.08 o 
   5   7  21     6322.90     6258.31    233.83 o 
   7   7  21      448.07      409.76     95.12 o 
   9   7  21     7252.25     7165.85    311.33 o 
  11   7  21     2764.29     2959.87    295.11 o 
 -18   8  21     5199.79     5435.87    318.72 o 
 -16   8  21     2719.16     2238.78    223.22 o 
 -14   8  21      467.41      598.54    151.16 o 
 -12   8  21    11318.60    12317.32    362.55 o 
 -10   8  21     3104.78     2938.82    202.49 o 
  -8   8  21    19241.05    18784.44    374.94 o 
  -6   8  21    18712.62    18908.34    377.60 o 
  -4   8  21      526.20      349.17     89.82 o 
  -2   8  21    34712.06    33910.02    601.27 o 
   0   8  21    18787.03    17894.09    430.82 o 
   2   8  21      280.90      228.97    105.85 o 
   4   8  21    26516.15    26304.40    593.66 o 
   6   8  21     4102.11     4537.10    258.42 o 
   8   8  21     1632.12     1929.27    175.95 o 
  10   8  21    12408.13    12582.25    425.56 o 
 -17   9  21     6934.77     6863.31    352.44 o 
 -15   9  21     1372.56     1291.30    197.67 o 
 -13   9  21     4564.52     5348.00    274.28 o 
 -11   9  21    20081.23    19046.62    481.34 o 
  -9   9  21      173.42      155.27     99.71 o 
  -7   9  21    22969.14    22471.42    427.37 o 
  -5   9  21    19886.49    19221.94    396.21 o 
  -3   9  21     4445.54     4208.93    286.24 o 
  -1   9  21    41850.68    40089.10    689.20 o 
   1   9  21     5959.52     6195.03    269.49 o 
   3   9  21    19575.18    18538.76    468.39 o 
   5   9  21    18453.52    18464.13    481.57 o 
   7   9  21       29.94       60.85     92.84 o 
   9   9  21     5540.69     6252.83    376.83 o 
 -16  10  21    15561.10    14724.97    511.96 o 
 -14  10  21      231.58      -21.83     96.14 o 
 -12  10  21    18685.08    18682.70    478.48 o 
 -10  10  21    11006.65    11515.20    367.64 o 
  -8  10  21     1664.42     1731.42    177.81 o 
  -6  10  21    21519.00    22532.50    511.43 o 
  -4  10  21     4174.31     4129.03    206.95 o 
  -2  10  21     5576.91     5867.09    235.39 o 
   0  10  21    14782.75    14487.74    410.88 o 
   2  10  21      196.50       56.37    116.50 o 
   4  10  21     8428.67     8686.86    339.58 o 
   6  10  21     3790.53     3560.34    255.33 o 
   8  10  21      670.28      268.16    149.35 o 
 -15  11  21     2792.31     2521.09    207.72 o 
 -13  11  21     3871.53     3878.09    260.16 o 
 -11  11  21    20179.99    20344.71    454.21 o 
  -9  11  21      196.40      140.51     86.19 o 
  -7  11  21     4522.71     4366.33    256.12 o 
  -5  11  21    10451.87    10780.45    364.89 o 
  -3  11  21     4088.88     3972.19    246.93 o 
  -1  11  21    14408.68    14965.73    427.59 o 
   1  11  21     1325.21     1319.30    176.21 o 
   3  11  21     6828.19     6116.64    472.85 o 
   5  11  21    13003.38    13335.57    433.57 o 
 -14  12  21       86.02       64.67    101.19 o 
 -12  12  21     6893.98     7160.35    291.61 o 
 -10  12  21      295.07      221.01     99.61 o 
  -8  12  21     4909.76     5318.94    442.91 o 
  -6  12  21     3904.93     3750.19    252.46 o 
  -4  12  21      419.82      352.09    104.26 o 
  -2  12  21     9183.78     8761.33    305.51 o 
   0  12  21    17243.38    16970.14    610.29 o 
   2  12  21     1093.04     1131.73    180.20 o 
   4  12  21    15474.10    15370.66    473.48 o 
 -11  13  21     6571.71     6885.88    314.11 o 
  -9  13  21       91.74      125.67    128.89 o 
  -7  13  21    10728.95    10719.11    394.42 o 
  -5  13  21     2190.64     2258.16    226.18 o 
  -3  13  21      106.43       64.97     97.34 o 
  -1  13  21    14191.24    13913.44    439.47 o 
   1  13  21     4730.32     4674.33    363.78 o 
  -8  14  21      760.14      846.00    249.23 o 
  -6  14  21     6554.39     6998.32    346.82 o 
  -4  14  21     1563.49     1693.57    214.51 o 
  -2  14  21     3127.57     3589.30    275.33 o 
 -22   0  22     7805.56     7627.31    690.90 o 
 -20   0  22       11.17      -64.24    209.87 o 
 -18   0  22    10354.77     9794.15    692.37 o 
 -16   0  22       98.83       52.47    195.16 o 
 -14   0  22       49.66      241.25    212.81 o 
 -12   0  22    10713.53    10882.22    622.25 o 
 -10   0  22      168.83      250.08    171.62 o 
  -6   0  22    26660.36    25855.99    635.14 o 
  -4   0  22    47517.39    44602.93    591.65 o 
  -2   0  22    47669.01    48932.96    874.21 o 
   0   0  22      889.41      871.46     99.06 o 
   2   0  22    12536.46    12519.62    336.28 o 
   6   0  22      975.93     1274.41    307.94 o 
  10   0  22    14163.57    14992.29    851.73 o 
  12   0  22     2155.52     2624.82    450.14 o 
 -21   1  22       17.31      105.94    177.35 o 
 -19   1  22     9941.66     9346.68    491.19 o 
 -17   1  22     1674.98     1676.61    253.95 o 
 -15   1  22     8188.80     7749.88    407.23 o 
 -13   1  22    25067.21    24105.01    894.14 o 
 -11   1  22    13755.83    12849.12    463.36 o 
  -9   1  22     3432.29     3378.59    402.57 o 
  -5   1  22     1956.18     1936.69    107.00 o 
  -3   1  22    42656.54    42440.22    434.93 o 
  -1   1  22     7192.42     7457.28    154.88 o 
   1   1  22      402.71      310.34     59.21 o 
   3   1  22    31700.88    31814.04    464.47 o 
   5   1  22     4637.22     5559.93    403.06 o 
   7   1  22     8397.16     8321.74    428.12 o 
   9   1  22    11395.27    11679.17    522.51 o 
  11   1  22        2.83      -65.47    109.78 o 
 -22   2  22     1236.85     1762.22    504.07 o 
 -20   2  22     5586.54     6071.98    456.27 o 
 -18   2  22    20285.29    21192.79    731.84 o 
 -16   2  22     2174.17     2178.97    267.00 o 
 -14   2  22    13258.30    12214.49    816.67 o 
 -12   2  22    14613.67    13878.19    498.90 o 
 -10   2  22       19.27      114.12     95.38 o 
  -8   2  22    45122.40    41584.79    469.43 o 
  -4   2  22     4213.63     4407.44    145.51 o 
  -2   2  22    18550.69    19275.38    390.22 o 
   0   2  22    16396.91    16148.47    274.50 o 
   2   2  22     8934.73     9538.88    244.62 o 
   4   2  22    23551.03    22892.79    396.46 o 
   6   2  22      690.86      399.63    192.44 o 
   8   2  22    20153.66    19844.74    548.50 o 
  10   2  22     1857.57     2112.25    282.72 o 
  12   2  22     2453.77     2511.59    336.58 o 
 -21   3  22      546.52      755.19    242.12 o 
 -19   3  22    11321.17    10371.39    771.31 o 
 -17   3  22     8262.52     8599.66    489.36 o 
 -15   3  22     3410.91     2976.64    293.31 o 
 -13   3  22    14353.16    13624.45    513.88 o 
 -11   3  22     3635.73     3681.57    171.16 o 
  -9   3  22     9037.14     9445.42    208.90 o 
  -7   3  22    28434.52    27820.23    379.41 o 
  -5   3  22      123.81      240.91     60.05 o 
  -3   3  22     6516.45     6966.72    200.90 o 
  -1   3  22       42.18        7.26     39.78 o 
   1   3  22     7590.93     7901.80    225.77 o 
   3   3  22    26175.69    25494.95    425.96 o 
   5   3  22    16143.85    15010.26    328.44 o 
   7   3  22     6311.51     6136.52    307.33 o 
   9   3  22    12197.46    11958.08    378.16 o 
  11   3  22      110.29      -26.92    108.30 o 
 -20   4  22     1086.45     1056.97    250.57 o 
 -18   4  22     2412.57     2878.12    394.97 o 
 -16   4  22     1032.75     1718.84    256.82 o 
 -14   4  22     6955.93     6789.75    383.83 o 
 -12   4  22    14974.76    15324.48    350.04 o 
 -10   4  22     1397.58     1321.38    113.05 o 
  -8   4  22     6478.65     6832.80    183.32 o 
  -6   4  22     3428.46     2668.37    138.72 o 
  -4   4  22     6045.92     5304.80    176.54 o 
  -2   4  22    18097.93    17980.39    323.62 o 
   0   4  22       42.37      177.72     65.83 o 
   2   4  22     2718.07     2990.58    142.24 o 
   4   4  22    13307.64    13802.81    286.65 o 
   6   4  22     8909.78     9334.30    244.95 o 
   8   4  22    24600.41    24308.65    791.27 o 
  10   4  22     8713.20     9037.21    407.37 o 
  12   4  22      354.07      193.58    145.28 o 
 -21   5  22      118.46       74.36    179.08 o 
 -19   5  22     2951.18     3379.30    578.85 o 
 -17   5  22     5477.78     5185.89    533.50 o 
 -15   5  22     2791.50     2763.98    264.25 o 
 -13   5  22    28707.58    28305.55    601.79 o 
 -11   5  22     5509.90     4964.58    216.67 o 
  -9   5  22     9043.72     8970.40    296.90 o 
  -7   5  22    17146.12    16273.59    311.82 o 
  -5   5  22     4962.92     5244.13    164.59 o 
  -3   5  22     3392.47     3746.80    233.95 o 
  -1   5  22    22967.82    22773.29    451.39 o 
   1   5  22      314.49      332.90     75.27 o 
   3   5  22     2445.32     2907.91    148.39 o 
   5   5  22    12241.13    12611.24    351.53 o 
   7   5  22       37.22       65.81     60.42 o 
   9   5  22     4086.44     4438.57    331.48 o 
  11   5  22      318.46      225.60    134.12 o 
 -20   6  22     1164.23     1275.88    369.72 o 
 -18   6  22    13141.29    12929.41    787.49 o 
 -16   6  22      352.53      746.06    155.40 o 
 -14   6  22     6290.45     6515.75    295.38 o 
 -12   6  22     7736.01     7346.63    268.30 o 
 -10   6  22       22.79       26.15     59.06 o 
  -8   6  22    26383.03    25321.00    384.11 o 
  -6   6  22    23446.30    23314.87    362.39 o 
  -4   6  22      397.93      267.87     75.95 o 
  -2   6  22     3256.75     3600.08    333.42 o 
   0   6  22     2391.49     2450.77    174.28 o 
   2   6  22     1287.91     1606.47    157.12 o 
   4   6  22     8312.35     7963.08    246.18 o 
   6   6  22     1538.89     1443.87    142.56 o 
   8   6  22     2117.16     2023.74    170.14 o 
  10   6  22      100.99      -46.42    131.71 o 
 -19   7  22      163.08      125.53    252.53 o 
 -17   7  22       46.04       44.06    118.16 o 
 -15   7  22        1.13       -4.40    119.73 o 
 -13   7  22       10.92       62.66     93.30 o 
 -11   7  22      169.11      100.79     92.26 o 
  -9   7  22     3231.55     3059.25    167.25 o 
  -7   7  22     1520.69     1757.84    122.34 o 
  -5   7  22       80.77       90.43     58.90 o 
  -3   7  22     7738.27     7400.10    236.72 o 
  -1   7  22      385.54      467.82    112.49 o 
   1   7  22     2488.34     2464.38    185.91 o 
   3   7  22     6153.80     5609.27    251.75 o 
   5   7  22     1033.50     1110.37    153.99 o 
   7   7  22     1191.80     1240.51    147.18 o 
   9   7  22     4871.18     4843.43    279.03 o 
 -18   8  22      114.32      -13.45    166.13 o 
 -16   8  22      191.70      143.79    129.02 o 
 -14   8  22       45.87      130.09    117.42 o 
 -12   8  22     1367.89     1835.32    200.07 o 
 -10   8  22       83.08      138.03     94.80 o 
  -8   8  22     1906.21     2033.56    151.39 o 
  -6   8  22     1449.81     1619.10    122.40 o 
  -4   8  22       48.14       72.39     68.24 o 
  -2   8  22     2377.77     2023.46    175.48 o 
   0   8  22       52.84      186.02     99.22 o 
   2   8  22     2070.41     2422.17    251.32 o 
   4   8  22      551.75      946.68    151.06 o 
   6   8  22      531.23      605.30    145.73 o 
   8   8  22      774.42      518.14    186.69 o 
 -17   9  22      493.07      548.76    165.44 o 
 -15   9  22      829.89      966.09    180.30 o 
 -13   9  22     5191.06     5131.72    496.98 o 
 -11   9  22     4237.95     4165.13    278.92 o 
  -9   9  22      299.15      328.41    114.68 o 
  -7   9  22     1245.21     1197.42    130.97 o 
  -5   9  22     3948.90     4114.92    201.85 o 
  -3   9  22     3453.11     3341.70    190.66 o 
  -1   9  22     1003.29     1178.83    156.73 o 
   1   9  22     3401.77     3487.12    227.56 o 
   3   9  22     2146.97     2184.23    201.25 o 
   5   9  22        4.70        7.18     93.00 o 
   7   9  22      625.21      664.97    150.65 o 
 -16  10  22      617.54      510.89    159.19 o 
 -14  10  22      463.45      251.06    165.25 o 
 -12  10  22      221.91      272.13    107.70 o 
 -10  10  22      258.95      318.26    104.06 o 
  -8  10  22      548.14      546.90    128.83 o 
  -6  10  22        3.32      122.33    102.38 o 
  -4  10  22      474.16      523.78    113.90 o 
  -2  10  22       31.86      122.18     90.26 o 
   0  10  22      209.54      217.42    116.78 o 
   2  10  22      579.70      592.32    141.69 o 
   4  10  22      163.28      142.42     96.66 o 
   6  10  22       63.95      149.34    106.45 o 
 -15  11  22     1063.99     1417.81    199.17 o 
 -13  11  22     1952.52     2752.22    235.58 o 
 -11  11  22      981.07     1067.71    166.03 o 
  -9  11  22      167.20      166.62     87.90 o 
  -7  11  22     4570.80     5129.67    361.73 o 
  -5  11  22       43.72       72.00     86.90 o 
  -3  11  22     2702.41     2864.53    196.41 o 
  -1  11  22     1259.00     1333.51    175.39 o 
   1  11  22     4250.72     4138.87    260.96 o 
   3  11  22      782.57      850.52    166.23 o 
   5  11  22     1895.38     1967.16    288.34 o 
 -12  12  22     1640.29     2067.88    190.17 o 
 -10  12  22       76.53       50.18     87.73 o 
  -8  12  22      506.02      552.55    142.72 o 
  -6  12  22      483.50      348.68    120.91 o 
  -4  12  22     1414.01     1744.67    210.41 o 
  -2  12  22     1490.70     1435.46    165.48 o 
   0  12  22        6.96       24.02     97.50 o 
   2  12  22      843.44      803.39    166.50 o 
   4  12  22      996.52      614.57    268.01 o 
 -11  13  22       66.49      -80.04    120.55 o 
  -9  13  22     1756.73     2130.50    224.84 o 
  -7  13  22     5565.48     5582.41    525.15 o 
  -5  13  22      164.34       31.19     95.41 o 
  -3  13  22     4001.56     4238.47    284.07 o 
  -1  13  22      425.12      313.36    111.30 o 
   1  13  22     1477.47     1492.49    202.79 o 
  -4  14  22     2269.12     1737.78    458.96 o 
 -21   1  23       75.70      244.31    190.64 o 
 -19   1  23       20.55      -39.37    149.96 o 
 -17   1  23      474.31      455.76    182.94 o 
 -15   1  23     1907.32     1840.75    248.42 o 
 -13   1  23    11017.37    11167.19    646.03 o 
 -11   1  23        5.58      248.08    130.54 o 
  -9   1  23     3346.35     3505.84    260.20 o 
  -7   1  23     1556.08     1318.51    143.07 o 
  -5   1  23       75.66      230.39     72.03 o 
  -3   1  23      709.44     1137.59     79.77 o 
  -1   1  23     7041.39     7215.32    156.83 o 
   1   1  23        2.71      365.01     54.60 o 
   3   1  23       80.56      612.54     92.35 o 
   5   1  23     1769.96     2040.36    201.34 o 
   7   1  23      622.63      738.03    188.80 o 
   9   1  23     1477.01     1257.92    239.15 o 
  11   1  23      876.08      536.03    276.78 o 
 -22   2  23        3.25      341.74    226.05 o 
 -20   2  23      250.99      427.32    209.60 o 
 -18   2  23      165.52       -5.93    144.16 o 
 -16   2  23     5018.07     4982.72    541.34 o 
 -14   2  23     7786.41     7396.30    390.73 o 
 -12   2  23       13.58      -20.87    117.71 o 
 -10   2  23    10762.18    10203.11    412.00 o 
  -8   2  23     1207.99     1396.90     95.52 o 
  -6   2  23     1876.38     1924.68    119.68 o 
  -4   2  23     5509.15     5794.22    167.90 o 
  -2   2  23     7214.68     7994.38    213.62 o 
   0   2  23     2158.50     2801.26    127.98 o 
   2   2  23      321.88      446.97     89.66 o 
   4   2  23     3666.84     3588.03    174.11 o 
   6   2  23      494.13      365.10    146.99 o 
   8   2  23     2523.41     3051.73    253.41 o 
  10   2  23      376.89      226.05    142.58 o 
 -21   3  23     2459.27     2563.44    337.88 o 
 -19   3  23     6139.20     6092.17    423.21 o 
 -17   3  23      121.62      102.51    159.27 o 
 -15   3  23     4708.84     5336.72    360.56 o 
 -13   3  23    11461.13    12035.97    488.52 o 
 -11   3  23     2330.58     2045.94    228.38 o 
  -9   3  23    16052.29    16751.64    285.63 o 
  -7   3  23     5363.35     5190.89    159.03 o 
  -5   3  23     8341.54     7707.96    350.37 o 
  -3   3  23    29008.28    28150.73    430.69 o 
  -1   3  23       31.61       62.87     51.23 o 
   1   3  23     7559.90     7566.05    225.66 o 
   3   3  23     4676.21     5456.28    224.16 o 
   5   3  23      842.11     1277.48    126.19 o 
   7   3  23     1774.46     2280.81    227.55 o 
   9   3  23     4409.91     4382.33    259.45 o 
  11   3  23      199.11       82.58    117.76 o 
 -20   4  23     3457.79     3616.96    370.43 o 
 -18   4  23     4983.70     4539.21    380.65 o 
 -16   4  23     2236.76     2048.79    300.09 o 
 -14   4  23    10747.15    10583.53    727.67 o 
 -12   4  23      234.04      212.58     95.34 o 
 -10   4  23     6468.23     6873.04    210.41 o 
  -8   4  23    11231.33    11562.72    240.72 o 
  -6   4  23      207.27       87.22     48.26 o 
  -4   4  23     9361.81     9400.11    237.65 o 
  -2   4  23     6294.18     6887.57    203.38 o 
   0   4  23     9318.41     9275.08    254.54 o 
   2   4  23     4540.52     4747.26    171.96 o 
   4   4  23       37.54      232.04     76.52 o 
   6   4  23    11856.11    11151.65    272.47 o 
   8   4  23     8684.05     9280.96    334.05 o 
  10   4  23      903.53      859.95    193.74 o 
 -21   5  23     1203.87     1289.03    314.31 o 
 -19   5  23     3976.89     3717.24    455.78 o 
 -17   5  23     2383.10     2382.64    629.36 o 
 -15   5  23    14871.23    14262.82    565.43 o 
 -13   5  23     4632.64     4574.70    217.78 o 
 -11   5  23     2738.84     2586.69    154.00 o 
  -9   5  23     8974.49     8540.20    239.97 o 
  -7   5  23        9.64        1.95     46.10 o 
  -5   5  23     2391.83     2895.41    195.86 o 
  -3   5  23    17204.07    16914.06    325.43 o 
  -1   5  23       72.34      161.54     97.61 o 
   1   5  23    15893.32    15896.95    344.97 o 
   3   5  23     1675.24     1788.97    146.96 o 
   5   5  23     1295.57     1507.59    127.15 o 
   7   5  23    19937.89    18456.18    458.51 o 
   9   5  23     3960.92     4260.70    327.45 o 
 -20   6  23     5245.16     4427.85    435.92 o 
 -18   6  23     2360.93     1783.87    379.53 o 
 -16   6  23     2263.13     2108.97    381.98 o 
 -14   6  23    19543.67    17687.15    496.84 o 
 -12   6  23      171.73      257.36     89.48 o 
 -10   6  23    10537.04     9919.81    242.44 o 
  -8   6  23     9932.87     9908.17    270.79 o 
  -6   6  23      402.11      692.35     89.58 o 
  -4   6  23    11190.51    10651.50    264.30 o 
  -2   6  23     8563.82     8811.15    289.59 o 
   0   6  23     7328.76     7209.65    267.91 o 
   2   6  23    19422.27    19329.83    446.38 o 
   4   6  23     4936.35     4881.24    213.66 o 
   6   6  23      893.96     1311.04    145.24 o 
   8   6  23     7197.96     6503.06    350.06 o 
  10   6  23      454.12      516.57    183.99 o 
 -19   7  23    10715.07    11654.02    785.53 o 
 -17   7  23     1009.95     1134.17    334.42 o 
 -15   7  23    12646.13    12945.04    433.08 o 
 -13   7  23     8804.17     9114.34    312.98 o 
 -11   7  23     4860.02     4391.38    223.40 o 
  -9   7  23    18275.70    18661.96    340.36 o 
  -7   7  23    11422.84    11017.40    256.78 o 
  -5   7  23     6274.71     6085.57    192.73 o 
  -3   7  23    49134.31    48927.02    749.47 o 
  -1   7  23     6442.14     6414.83    388.70 o 
   1   7  23     9645.36     9424.60    316.76 o 
   3   7  23     4383.44     4032.78    235.51 o 
   5   7  23      267.30      273.22    114.06 o 
   7   7  23    11208.77    10746.00    365.81 o 
   9   7  23     1868.74     1986.80    252.46 o 
 -18   8  23     5664.48     5434.00    599.69 o 
 -16   8  23     1873.32     1650.53    206.56 o 
 -14   8  23     9618.31     9734.29    380.86 o 
 -12   8  23     2040.39     1763.51    176.56 o 
 -10   8  23     9385.97     9899.98    324.98 o 
  -8   8  23     7915.45     7829.46    250.84 o 
  -6   8  23      124.24      100.47     64.91 o 
  -4   8  23    47399.74    47118.65    663.81 o 
  -2   8  23    10530.46    10213.92    331.15 o 
   0   8  23    18388.68    17480.40    439.39 o 
   2   8  23    25263.87    25445.64    633.32 o 
   4   8  23      157.55       61.42    105.75 o 
   6   8  23     9526.19     9025.37    344.97 o 
   8   8  23    17121.35    16730.67    479.62 o 
 -17   9  23     2015.30     2368.10    252.73 o 
 -15   9  23     8695.35     8970.54    389.02 o 
 -13   9  23     3669.02     3827.45    241.88 o 
 -11   9  23     2203.39     2523.34    267.54 o 
  -9   9  23    11902.41    11398.09    359.70 o 
  -7   9  23     8522.79     8092.37    263.21 o 
  -5   9  23     1938.32     2285.38    167.25 o 
  -3   9  23    26040.32    25573.09    481.31 o 
  -1   9  23      249.00      204.18     88.25 o 
   1   9  23    19787.47    20001.69    490.55 o 
   3   9  23    14336.06    14839.98    430.25 o 
   5   9  23      811.03      949.72    164.98 o 
   7   9  23     6682.42     6401.61    316.19 o 
 -16  10  23     5990.44     5975.09    536.33 o 
 -14  10  23    17059.83    16317.64    621.05 o 
 -12  10  23     1862.56     1905.95    193.61 o 
 -10  10  23    12448.38    12291.74    390.04 o 
  -8  10  23    21314.80    20339.61    497.01 o 
  -6  10  23      715.45     1083.67    135.50 o 
  -4  10  23    26838.63    26425.07    742.44 o 
  -2  10  23    13951.57    14282.86    413.99 o 
   0  10  23     1136.60     1238.12    170.61 o 
   2  10  23     6243.12     6615.09    300.25 o 
   4  10  23      735.68      369.69    136.13 o 
   6  10  23     1516.86     1576.32    296.55 o 
 -15  11  23     9255.08     9841.46    384.00 o 
 -13  11  23    11310.10    11483.35    399.17 o 
 -11  11  23     1731.14     1640.26    193.22 o 
  -9  11  23     6638.85     7143.79    316.60 o 
  -7  11  23     7076.55     7222.16    309.81 o 
  -5  11  23     4765.70     4603.01    269.71 o 
  -3  11  23    14955.47    15855.37    400.48 o 
  -1  11  23       47.73      -62.67     86.97 o 
   1  11  23    11979.58    12320.98    407.63 o 
   3  11  23     6422.83     6917.44    323.39 o 
   5  11  23     1290.75     1220.06    194.59 o 
 -12  12  23       12.04       -1.25     96.46 o 
 -10  12  23     6562.83     6750.92    322.69 o 
  -8  12  23     6119.57     5935.78    551.15 o 
  -6  12  23       82.34       27.88     91.42 o 
  -4  12  23     3158.19     3039.56    244.12 o 
  -2  12  23     5821.75     6244.87    309.61 o 
   0  12  23     1926.07     1829.53    209.73 o 
   2  12  23     9100.22     9641.82    379.92 o 
  -9  13  23    10088.62    11067.10    412.51 o 
  -7  13  23      664.58      506.34    133.43 o 
  -5  13  23     5444.44     5921.88    512.55 o 
  -3  13  23     8643.09     9053.22    373.70 o 
  -1  13  23     1184.64     1434.19    195.62 o 
 -22   0  24     9289.04     9945.17    786.02 o 
 -20   0  24    12307.53    11130.83    789.46 o 
 -18   0  24       10.38      227.03    244.19 o 
 -16   0  24     8584.28     8407.45    620.29 o 
 -14   0  24      776.29      926.26    285.87 o 
 -12   0  24       13.60     -151.03    152.99 o 
 -10   0  24    30189.54    29156.88   1022.86 o 
  -8   0  24     1971.93     1555.37    269.69 o 
  -6   0  24    11040.02    12258.66    439.96 o 
  -4   0  24    26023.80    24114.71    512.65 o 
  -2   0  24     2148.84     2148.05    139.59 o 
   0   0  24    60785.77    61326.22    957.45 o 
   2   0  24    13446.71    13817.25    494.07 o 
   4   0  24    13382.56    13049.46    501.75 o 
   6   0  24    19675.86    20230.64    962.06 o 
   8   0  24      377.53      101.07    260.13 o 
 -21   1  24     9193.92     8585.69    511.05 o 
 -19   1  24     1233.83     1543.30    273.12 o 
 -17   1  24     8793.41     8494.49    632.30 o 
 -15   1  24    19548.14    19130.50    644.04 o 
 -13   1  24      725.16      861.60    188.64 o 
 -11   1  24    28046.31    27308.66   1414.89 o 
  -9   1  24    17058.14    16051.11    934.60 o 
  -7   1  24     4759.07     4612.64    272.49 o 
  -5   1  24    53783.59    53239.17    619.67 o 
  -3   1  24    11406.89    11046.32    232.23 o 
  -1   1  24     8323.82     8315.54    172.24 o 
   1   1  24    72619.95    72864.91    735.31 o 
   3   1  24     2348.20     2502.85    210.19 o 
   9   1  24        3.47      -74.89     95.43 o 
  11   1  24    10442.62    11235.40    555.03 o 
 -20   2  24     4495.04     4722.01    415.32 o 
 -18   2  24     4278.89     4106.96    360.52 o 
 -16   2  24    21605.87    21946.30    710.10 o 
 -14   2  24    14509.76    12839.96    515.23 o 
 -12   2  24    19927.39    20298.88    621.15 o 
 -10   2  24    26742.77    25792.55    679.93 o 
  -8   2  24      939.70     1162.93    128.20 o 
  -6   2  24    29016.62    27836.64    420.80 o 
  -4   2  24    21411.54    21888.36    414.89 o 
  -2   2  24     2637.89     2845.10    132.48 o 
   0   2  24    21587.94    20682.54    334.11 o 
   2   2  24    20447.86    20458.94    379.41 o 
   4   2  24     4693.43     5011.21    283.79 o 
   6   2  24    20161.54    19023.16    560.48 o 
   8   2  24     9332.81     9519.53    397.35 o 
  10   2  24     1707.14     2161.82    247.91 o 
 -21   3  24     6901.19     7568.03    483.63 o 
 -19   3  24     1307.14     1358.94    266.10 o 
 -17   3  24     5098.33     5089.93    470.49 o 
 -15   3  24    19106.70    19385.23    656.52 o 
 -13   3  24     1309.64     1187.45    317.01 o 
 -11   3  24    11069.10    10752.31    444.97 o 
  -9   3  24    10070.64    10259.62    298.38 o 
  -7   3  24    12847.51    12845.86    248.72 o 
  -5   3  24    15756.41    16147.35    314.39 o 
  -3   3  24     2962.45     3330.93    195.94 o 
  -1   3  24     9686.20     9944.69    259.67 o 
   1   3  24    20755.81    21068.16    390.96 o 
   3   3  24       98.49      117.90     80.91 o 
   5   3  24    22799.01    22317.29    574.93 o 
   7   3  24     5945.32     6238.59    276.69 o 
   9   3  24     8529.01     7965.69    324.68 o 
  11   3  24    10186.95    10680.26    566.34 o 
 -20   4  24     3663.14     4058.00    386.77 o 
 -18   4  24      149.40       54.94    158.13 o 
 -16   4  24     8701.11     8397.03    451.83 o 
 -14   4  24     4749.91     4367.01    449.16 o 
 -12   4  24     2659.00     2239.54    254.43 o 
 -10   4  24    20821.65    21099.06    342.86 o 
  -8   4  24      431.50      307.66     65.74 o 
  -6   4  24     6686.97     7220.21    192.08 o 
  -4   4  24     3292.11     3142.58    155.22 o 
  -2   4  24       74.63       81.59     74.63 o 
   0   4  24    14138.51    14156.51    320.52 o 
   2   4  24    12115.28    11466.15    292.65 o 
   4   4  24     2504.49     2436.94    148.21 o 
   6   4  24     8661.36     9567.69    391.06 o 
   8   4  24      269.47      336.76    156.82 o 
  10   4  24     3966.61     3563.63    331.65 o 
 -19   5  24     1482.61     1356.59    510.45 o 
 -17   5  24     1426.32     1787.01    272.46 o 
 -15   5  24    16404.21    15288.34    590.30 o 
 -13   5  24     1072.94      765.86    197.61 o 
 -11   5  24    21274.01    21245.41    395.79 o 
  -9   5  24    12971.39    12845.49    296.97 o 
  -7   5  24     3102.79     3068.37    158.93 o 
  -5   5  24    10498.25    11245.67    272.33 o 
  -3   5  24     3546.28     3348.73    189.12 o 
  -1   5  24     8217.51     8183.96    277.82 o 
   1   5  24    18567.38    18223.04    377.91 o 
   3   5  24     2302.02     2142.23    158.82 o 
   5   5  24     4589.74     4442.19    189.21 o 
   7   5  24     2800.01     3490.79    274.26 o 
   9   5  24      340.64      236.10    141.73 o 
 -20   6  24     1085.76     1525.87    282.71 o 
 -18   6  24      552.62     1060.10    247.80 o 
 -16   6  24     4524.05     4973.97    630.58 o 
 -14   6  24     1942.81     2348.00    278.57 o 
 -12   6  24     4880.51     4598.23    293.83 o 
 -10   6  24     9550.81     9503.66    240.61 o 
  -8   6  24      370.52      332.70     83.85 o 
  -6   6  24    19431.33    20229.64    344.71 o 
  -4   6  24     6051.92     6114.94    246.75 o 
  -2   6  24      406.86      441.32    110.77 o 
   0   6  24     4491.28     4923.91    231.56 o 
   2   6  24     8814.95     9165.03    310.39 o 
   4   6  24       14.93       29.12     67.89 o 
   6   6  24     5967.80     6282.97    280.71 o 
   8   6  24      992.55      968.29    241.98 o 
 -19   7  24     1227.00     1336.19    375.11 o 
 -17   7  24      197.27      304.50    260.86 o 
 -15   7  24      752.06      761.14    156.54 o 
 -13   7  24     1117.75      977.23    142.89 o 
 -11   7  24     1040.12     1130.70    131.52 o 
  -9   7  24       88.53      -21.24     58.73 o 
  -7   7  24     4183.37     4610.08    179.72 o 
  -5   7  24     5404.41     5379.01    213.13 o 
  -3   7  24     2683.38     3122.17    203.37 o 
  -1   7  24     2762.31     2497.98    219.19 o 
   1   7  24      435.43      572.70    129.71 o 
   3   7  24      596.26      385.44    168.63 o 
   5   7  24     8481.71     8400.25    323.58 o 
   7   7  24      144.57       20.12     92.78 o 
 -18   8  24        3.61      -54.43    228.99 o 
 -16   8  24      122.85      200.60    133.57 o 
 -14   8  24      328.04      728.98    163.95 o 
 -12   8  24        1.70      158.07    103.07 o 
 -10   8  24     2371.51     2125.52    197.07 o 
  -8   8  24       66.64      -65.47     65.47 o 
  -6   8  24     1931.26     1861.89    150.54 o 
  -4   8  24       27.16      113.50     83.48 o 
  -2   8  24     4891.68     4280.74    257.34 o 
   0   8  24     1310.02     1470.88    170.89 o 
   2   8  24       92.82      345.93    121.01 o 
   4   8  24       69.63      127.18    108.55 o 
   6   8  24      788.73      538.66    145.90 o 
   8   8  24       23.55      193.75    108.26 o 
 -17   9  24     2529.96     2802.62    348.39 o 
 -15   9  24      556.99      385.78    153.84 o 
 -13   9  24        1.49      -16.57     98.11 o 
 -11   9  24     2495.95     2692.82    208.67 o 
  -9   9  24      833.71     1204.24    159.77 o 
  -7   9  24       45.31       97.46     69.43 o 
  -5   9  24     5352.35     5365.27    227.73 o 
  -3   9  24      195.11      160.85     90.07 o 
  -1   9  24      581.99      669.78    141.65 o 
   1   9  24     1631.05     2031.74    196.03 o 
   3   9  24     4076.47     4009.98    255.35 o 
   5   9  24      612.92      241.80    102.14 o 
   7   9  24      352.60      298.99    151.87 o 
 -16  10  24       54.10      140.62    128.63 o 
 -14  10  24      123.32      213.91    107.30 o 
 -12  10  24        2.99       81.70    110.60 o 
 -10  10  24      887.90     1103.14    161.88 o 
  -8  10  24      955.13      883.48    153.19 o 
  -6  10  24     1903.23     1999.71    169.26 o 
  -4  10  24     1028.63     1052.89    142.78 o 
  -2  10  24     1044.12     1103.42    163.58 o 
   0  10  24      131.62      411.76    131.52 o 
   2  10  24      141.60      206.60    125.17 o 
   4  10  24       31.38       28.98    110.78 o 
 -13  11  24      271.79      284.86    121.80 o 
 -11  11  24     1810.44     1801.01    204.41 o 
  -9  11  24     5218.27     4894.08    283.66 o 
  -7  11  24      105.94      133.23     94.93 o 
  -5  11  24      575.07      400.51    161.48 o 
  -3  11  24      465.11      418.78    148.32 o 
  -1  11  24       18.50       18.39    109.84 o 
   1  11  24      500.32      268.50    134.30 o 
   3  11  24      883.94      665.52    173.68 o 
 -12  12  24      701.33      712.02    130.33 o 
 -10  12  24     4346.71     4539.87    290.25 o 
  -8  12  24      239.12      295.71    136.53 o 
  -6  12  24      192.41      154.90    101.94 o 
  -4  12  24      497.32      271.81    102.81 o 
  -2  12  24       66.91       73.27    101.28 o 
   0  12  24      941.15      868.84    171.48 o 
  -7  13  24      262.36      151.91    125.15 o 
  -5  13  24     1088.34      765.03    266.05 o 
  -3  13  24        2.62      -35.59    138.52 o 
 -21   1  25     1681.48     1966.47    385.66 o 
 -19   1  25     1028.11     1001.20    243.35 o 
 -17   1  25     1604.41     1568.46    257.46 o 
 -15   1  25      978.19     1199.43    225.55 o 
 -13   1  25      297.55      -20.95    124.30 o 
 -11   1  25      507.22      675.60    166.02 o 
  -9   1  25     2897.20     2674.18    256.94 o 
  -7   1  25      157.57      195.13     68.07 o 
  -5   1  25     2782.78     3183.65    218.42 o 
  -3   1  25     1837.33     2091.87    119.52 o 
  -1   1  25      422.77      819.15     91.87 o 
   1   1  25     1732.08     3785.17    154.60 o 
   3   1  25      812.28      886.17    271.35 o 
   5   1  25        2.79       53.98     73.38 o 
   7   1  25     1430.12     1902.84    218.07 o 
   9   1  25      207.60       65.38     87.96 o 
 -20   2  25        7.66     -116.00    159.91 o 
 -18   2  25      193.07      263.70    185.27 o 
 -16   2  25     1642.61     1942.24    267.68 o 
 -14   2  25      117.74       80.45    131.71 o 
 -12   2  25     3015.99     3772.90    583.27 o 
 -10   2  25      427.76      633.39    157.63 o 
  -8   2  25     3116.21     3024.87    182.96 o 
  -6   2  25     6098.37     5743.78    223.90 o 
  -4   2  25      121.99      358.58     64.48 o 
  -2   2  25    14655.81    15005.65    308.80 o 
   0   2  25       33.00      523.72     95.31 o 
   2   2  25       15.06      450.51     91.26 o 
   4   2  25     1350.54     1703.02    197.24 o 
   6   2  25     2280.10     2700.28    243.30 o 
   8   2  25     3245.66     3357.83    408.43 o 
  10   2  25      200.32      265.78    121.85 o 
 -21   3  25     1453.86     1050.75    266.95 o 
 -19   3  25     2475.60     2502.68    324.08 o 
 -17   3  25     4386.57     4165.76    493.78 o 
 -15   3  25     1936.83     1969.81    264.03 o 
 -13   3  25     7689.14     7002.04    384.43 o 
 -11   3  25    15662.73    14834.90    714.19 o 
  -9   3  25     2665.98     2881.92    184.22 o 
  -7   3  25    10833.00    10129.69    253.85 o 
  -5   3  25    22652.82    21215.92    371.32 o 
  -3   3  25      118.82      164.49     59.49 o 
  -1   3  25     9342.68     9584.27    273.76 o 
   1   3  25     8908.51     8911.35    376.17 o 
   3   3  25      235.21      502.53    100.27 o 
   5   3  25     2673.54     2955.41    245.76 o 
   7   3  25     1419.81     1499.62    178.05 o 
   9   3  25      891.14      777.78    196.80 o 
 -20   4  25     1454.73     1861.59    384.68 o 
 -18   4  25     1943.65     2240.93    305.24 o 
 -16   4  25     7337.55     7887.49    524.91 o 
 -14   4  25      103.07      217.58    156.59 o 
 -12   4  25     7068.96     6698.61    374.41 o 
 -10   4  25    16342.01    15806.15    386.27 o 
  -8   4  25      344.19      262.70     99.76 o 
  -6   4  25     6307.25     6813.17    214.46 o 
  -4   4  25     1725.71     1560.52    140.02 o 
  -2   4  25     8095.93     8391.03    248.08 o 
   0   4  25     7828.03     8021.47    248.36 o 
   2   4  25     1331.23     1546.61    140.02 o 
   4   4  25     7063.94     6966.54    243.21 o 
   6   4  25     2818.47     3283.67    223.34 o 
   8   4  25     1635.65     1529.00    298.90 o 
 -19   5  25       97.49      -47.35    159.94 o 
 -17   5  25     7570.37     7159.89    436.32 o 
 -15   5  25     9457.06     9492.45    818.63 o 
 -13   5  25     2606.22     2655.98    282.26 o 
 -11   5  25     7400.74     7303.72    283.17 o 
  -9   5  25      193.00      302.13     77.94 o 
  -7   5  25     7239.83     6969.15    221.80 o 
  -5   5  25     6620.69     7227.98    223.93 o 
  -3   5  25      699.54      671.74    117.49 o 
  -1   5  25     2438.50     2761.35    188.90 o 
   1   5  25      113.09      211.21    110.78 o 
   3   5  25     4398.66     5146.43    219.89 o 
   5   5  25     8072.05     8389.07    272.76 o 
   7   5  25      430.19      420.21    188.43 o 
   9   5  25     6983.02     6517.23    369.84 o 
 -18   6  25     8475.93     8361.43    483.97 o 
 -16   6  25     6460.44     5838.05    406.12 o 
 -14   6  25     1824.28     1784.16    525.40 o 
 -12   6  25    26325.47    25814.04    525.58 o 
 -10   6  25     2732.78     2890.19    151.49 o 
  -8   6  25     2052.97     1940.58    131.25 o 
  -6   6  25    24290.76    23768.40    481.19 o 
  -4   6  25      177.91      229.76     84.01 o 
  -2   6  25     4339.72     4683.12    231.88 o 
   0   6  25    14799.83    14467.30    647.95 o 
   2   6  25      325.52      212.55    127.07 o 
   4   6  25    11245.61    11281.05    319.29 o 
   6   6  25     9670.88     9057.22    333.38 o 
   8   6  25        4.50      -15.80    175.47 o 
 -19   7  25     3007.52     2830.49    345.74 o 
 -17   7  25     6640.62     6318.23    436.80 o 
 -15   7  25       21.94      -56.57    145.76 o 
 -13   7  25     8327.40     8320.44    273.40 o 
 -11   7  25    14663.46    13964.15    340.40 o 
  -9   7  25      191.36      265.79     72.81 o 
  -7   7  25    22493.39    21764.40    375.27 o 
  -5   7  25    16429.43    16010.71    358.80 o 
  -3   7  25     3248.80     2950.66    205.76 o 
  -1   7  25    33711.15    33569.64    626.23 o 
   1   7  25    11976.64    12206.29    370.68 o 
   3   7  25      774.08      958.88    155.20 o 
   5   7  25    16618.75    16567.59    455.73 o 
   7   7  25     1447.25     1793.69    235.17 o 
 -18   8  25     3812.04     4565.11    576.16 o 
 -16   8  25    10216.09    10505.15    741.40 o 
 -14   8  25      292.24      181.06    129.33 o 
 -12   8  25     3367.34     3691.71    204.46 o 
 -10   8  25     8142.09     7697.50    260.56 o 
  -8   8  25      149.89       22.32     63.56 o 
  -6   8  25     8976.80     9638.30    287.28 o 
  -4   8  25     6020.88     5691.15    267.61 o 
  -2   8  25     7988.58     7713.38    299.51 o 
   0   8  25    11876.66    11751.51    374.75 o 
   2   8  25      179.68      133.49    111.26 o 
   4   8  25    12949.65    12405.10    403.68 o 
   6   8  25     2899.38     2672.17    287.84 o 
 -17   9  25    11598.10    12994.63    846.83 o 
 -15   9  25     2989.70     3361.62    276.00 o 
 -13   9  25     2699.10     2414.92    208.24 o 
 -11   9  25     7756.85     8095.16    317.13 o 
  -9   9  25      296.90      173.96     98.62 o 
  -7   9  25     9687.64    10158.16    303.46 o 
  -5   9  25    13506.15    13735.99    419.39 o 
  -3   9  25     4515.92     4600.78    335.16 o 
  -1   9  25    13945.54    13850.74    411.41 o 
   1   9  25     1363.67     1510.70    185.34 o 
   3   9  25    10190.61     9637.73    361.66 o 
   5   9  25    11181.96    11145.26    411.27 o 
 -14  10  25     2230.44     2185.14    215.67 o 
 -12  10  25    16025.59    15971.43    458.97 o 
 -10  10  25     5762.53     5633.43    289.64 o 
  -8  10  25     3717.96     3430.09    269.37 o 
  -6  10  25    30549.33    30550.78    553.91 o 
  -4  10  25     1465.19     1811.31    190.93 o 
  -2  10  25    17083.41    17514.50    474.43 o 
   0  10  25    15055.63    15001.95    445.45 o 
   2  10  25       18.73     -102.25    102.25 o 
   4  10  25    11411.39    12472.13    427.78 o 
 -13  11  25     4078.13     3993.70    275.24 o 
 -11  11  25     9505.84     9198.97    365.68 o 
  -9  11  25     1221.96     1414.58    189.24 o 
  -7  11  25     8031.91     8009.49    333.93 o 
  -5  11  25     5415.50     5013.55    288.12 o 
  -3  11  25      312.80      154.50     95.92 o 
  -1  11  25     8560.74     8619.19    349.79 o 
   1  11  25      425.30      306.89    138.61 o 
   3  11  25     3147.61     3814.39    572.23 o 
 -10  12  25     4401.60     4659.35    303.98 o 
  -8  12  25     1245.78     1531.38    200.38 o 
  -6  12  25     4818.07     4577.08    287.51 o 
  -4  12  25      215.53      -93.57     93.57 o 
  -2  12  25     4422.26     3962.16    274.82 o 
   0  12  25     3531.80     3004.75    254.82 o 
 -20   0  26      344.43      186.33    272.63 o 
 -18   0  26    34842.06    33309.61   1343.54 o 
 -16   0  26     5499.32     3996.80    485.44 o 
 -14   0  26      211.05     -112.78    166.72 o 
 -12   0  26    20159.82    19357.83    872.81 o 
 -10   0  26      315.78      413.85    203.00 o 
  -6   0  26    25477.01    24465.35    664.44 o 
  -4   0  26     2435.18     2208.35    230.58 o 
  -2   0  26    16333.79    16831.90    432.73 o 
   0   0  26     6601.94     7371.98    244.75 o 
   2   0  26     7795.27     7821.17    480.54 o 
   4   0  26    15083.75    15008.93    563.95 o 
   6   0  26     1334.75     1648.61    251.55 o 
   8   0  26     2933.03     3377.49    484.95 o 
 -21   1  26      277.95      347.58    204.74 o 
 -19   1  26     8542.72     8714.92    493.69 o 
 -17   1  26     4224.82     4112.80    357.18 o 
 -15   1  26     2349.95     2226.01    270.93 o 
 -13   1  26    13509.18    13432.95    524.41 o 
 -11   1  26     5376.62     4783.57    310.52 o 
  -9   1  26     4232.36     4289.70    285.13 o 
  -5   1  26     3825.14     4417.58    182.55 o 
  -3   1  26    12066.51    12357.75    289.19 o 
  -1   1  26    25583.09    25668.49    384.32 o 
   1   1  26     3034.95     3289.54    153.94 o 
   3   1  26    23046.16    22592.18    483.57 o 
   5   1  26     5139.60     4862.27    563.78 o 
   7   1  26     3233.60     3232.11    270.05 o 
 -20   2  26     3642.69     3918.70    387.01 o 
 -18   2  26     6293.44     6357.22    434.39 o 
 -16   2  26      495.73      738.03    341.03 o 
 -14   2  26    21325.06    20199.93    663.96 o 
 -12   2  26    19327.51    19568.38    624.42 o 
 -10   2  26     3812.98     4294.70    307.30 o 
  -8   2  26    35201.84    33799.25    652.95 o 
  -6   2  26     9645.95    10698.65    304.09 o 
  -4   2  26     8458.03     8524.39    227.26 o 
  -2   2  26    43102.02    43422.68    531.59 o 
   0   2  26     7365.41     7301.48    232.10 o 
   2   2  26     7051.02     7281.78    246.76 o 
   4   2  26     9627.56     9012.05    644.31 o 
   6   2  26       91.67      101.39     80.10 o 
   8   2  26    13846.35    13671.68    491.38 o 
 -19   3  26     6106.74     5663.53    433.55 o 
 -17   3  26     5590.96     5206.84    856.39 o 
 -15   3  26      143.61      271.45    162.56 o 
 -13   3  26    20363.52    19335.26    645.78 o 
 -11   3  26     8973.46     8117.77    740.42 o 
  -9   3  26     6961.62     6613.08    253.28 o 
  -7   3  26    21919.04    21118.44    439.02 o 
  -5   3  26     3459.87     3564.80    181.38 o 
  -3   3  26     1360.51     1433.01    113.14 o 
  -1   3  26     8858.32     9166.45    262.44 o 
   1   3  26       11.97      187.13     74.40 o 
   3   3  26    14038.67    14487.20    340.44 o 
   5   3  26     4007.59     4181.85    299.64 o 
   7   3  26     3753.87     3786.39    246.36 o 
   9   3  26     3376.14     3632.50    301.84 o 
 -20   4  26      445.27      442.74    213.99 o 
 -18   4  26    12360.55    12378.64    578.87 o 
 -16   4  26     3419.70     2946.86    321.23 o 
 -14   4  26     3866.83     4465.28    428.32 o 
 -12   4  26    12577.31    11756.58    491.92 o 
 -10   4  26      312.74      340.27    113.82 o 
  -8   4  26     7848.28     7672.62    234.70 o 
  -6   4  26     3568.29     3489.51    171.79 o 
  -4   4  26      172.57      106.18     68.67 o 
  -2   4  26     6580.78     6926.06    259.67 o 
   0   4  26     1750.10     1648.61    142.99 o 
   2   4  26     8067.52     8438.83    291.61 o 
   4   4  26     1909.37     2094.78    184.40 o 
   6   4  26      981.26      968.21    181.83 o 
   8   4  26     7500.75     7273.67    371.26 o 
 -19   5  26      852.11      778.39    314.31 o 
 -17   5  26     3721.71     3504.86    428.56 o 
 -15   5  26      879.22      675.15    210.94 o 
 -13   5  26    14211.03    13857.42    551.40 o 
 -11   5  26     1472.59     1398.40    249.74 o 
  -9   5  26    13239.48    12358.33    271.17 o 
  -7   5  26    22396.67    22578.20    408.01 o 
  -5   5  26     4934.59     5631.94    206.06 o 
  -3   5  26     6130.57     6538.41    256.22 o 
  -1   5  26     4939.20     4993.94    236.76 o 
   1   5  26        1.26      -59.49     64.38 o 
   3   5  26     6340.22     6697.70    245.89 o 
   5   5  26     4082.75     4056.71    289.30 o 
   7   5  26      475.29      629.36    219.13 o 
 -18   6  26     1031.71      944.89    253.44 o 
 -16   6  26      789.22      615.97    214.38 o 
 -14   6  26     3165.64     2777.48    306.60 o 
 -12   6  26     3779.16     3872.77    274.72 o 
 -10   6  26      107.26       84.12     61.22 o 
  -8   6  26    13171.82    12925.56    282.89 o 
  -6   6  26     3093.42     3570.69    163.38 o 
  -4   6  26     8404.27     8226.15    291.87 o 
  -2   6  26    17613.66    18004.91    437.24 o 
   0   6  26      482.33      657.48    132.02 o 
   2   6  26     7801.62     7750.86    302.01 o 
   4   6  26     9562.14     9871.34    348.17 o 
   6   6  26      121.19      283.49    279.74 o 
   8   6  26      343.11      315.96    211.75 o 
 -17   7  26     1226.44     1485.16    274.87 o 
 -15   7  26      244.94      -26.56    434.69 o 
 -13   7  26       97.61      115.72    130.71 o 
 -11   7  26        3.66       87.47     86.13 o 
  -9   7  26      337.04      465.51     95.74 o 
  -7   7  26        8.28      -23.99     59.80 o 
  -5   7  26       55.32      -19.14     74.30 o 
  -3   7  26     2700.64     2579.38    200.60 o 
  -1   7  26     1471.94     1872.97    182.60 o 
   1   7  26       27.85      218.75    114.10 o 
   3   7  26     1309.52     1525.82    179.04 o 
   5   7  26      563.16      563.24    150.75 o 
   7   7  26     2254.69     2426.63    334.22 o 
 -16   8  26      136.64      139.77    186.44 o 
 -14   8  26     1017.49     1215.29    454.79 o 
 -12   8  26     1914.91     1901.27    165.67 o 
 -10   8  26      196.26      251.16    100.81 o 
  -8   8  26       46.39       -0.24     69.98 o 
  -6   8  26     3629.60     3427.53    210.40 o 
  -4   8  26        0.49       53.96     79.21 o 
  -2   8  26     1004.71     1036.59    155.85 o 
   0   8  26      595.00      505.24    137.53 o 
   2   8  26      126.65      196.65    123.18 o 
   4   8  26        3.71       24.25    107.82 o 
   6   8  26      466.33      817.40    355.99 o 
 -15   9  26     1714.70     1638.24    394.24 o 
 -13   9  26      207.81       72.23    113.68 o 
 -11   9  26      560.68      654.25    127.56 o 
  -9   9  26      771.03      825.75    150.01 o 
  -7   9  26     4879.20     4833.13    227.71 o 
  -5   9  26     1545.58     1807.91    163.76 o 
  -3   9  26      342.22      503.78    133.49 o 
  -1   9  26       94.22       52.40    108.34 o 
   1   9  26       21.63       21.71    109.05 o 
   3   9  26      904.93      956.13    162.34 o 
   5   9  26      640.72      325.58    116.29 o 
 -14  10  26      696.64      789.23    212.33 o 
 -12  10  26      611.81      661.76    156.67 o 
 -10  10  26      536.69      693.03    178.12 o 
  -8  10  26      226.45      106.74     86.06 o 
  -6  10  26      470.43      301.73     90.14 o 
  -4  10  26        6.46      178.16    117.19 o 
  -2  10  26      298.18      313.02    130.67 o 
   0  10  26      429.12      567.19    146.75 o 
   2  10  26      446.80      543.95    150.73 o 
 -13  11  26     1462.37     1589.66    204.66 o 
 -11  11  26     1214.85     1172.07    185.52 o 
  -9  11  26     5991.83     6026.03    345.24 o 
  -7  11  26     1499.70     1398.73    187.81 o 
  -5  11  26      291.70      123.78    101.04 o 
  -3  11  26     2444.23     2548.42    231.07 o 
  -1  11  26      951.68      885.17    170.83 o 
   1  11  26       96.29       36.23    127.02 o 
 -10  12  26      213.72      383.25    171.82 o 
  -8  12  26     2420.37     2549.77    237.54 o 
  -6  12  26      659.24      637.61    147.59 o 
  -4  12  26      276.82      134.63    118.14 o 
  -2  12  26     1398.41     1756.25    230.37 o 
 -21   1  27     1675.74     1649.08    304.94 o 
 -19   1  27     4476.43     5246.45    421.51 o 
 -17   1  27     4207.54     4245.04    612.20 o 
 -15   1  27        1.76     -120.64    134.68 o 
 -13   1  27      118.56      277.85    152.44 o 
 -11   1  27       11.71      141.70    130.54 o 
  -9   1  27     1151.99     1381.38    199.86 o 
  -7   1  27     1045.13     1008.84    145.01 o 
  -5   1  27     1169.91     1338.75    125.66 o 
  -3   1  27      495.96      646.36    101.58 o 
  -1   1  27     1058.69     2063.37    144.05 o 
   1   1  27      487.94      388.95    130.11 o 
   3   1  27      783.45      911.68    136.76 o 
   5   1  27      406.75      167.83    157.44 o 
   7   1  27       25.73      -17.01     84.95 o 
   9   1  27      174.33      203.51    101.23 o 
 -20   2  27       22.02      -33.75    173.05 o 
 -18   2  27      198.65       18.39    161.57 o 
 -16   2  27     3568.79     3180.24    326.72 o 
 -14   2  27     1474.55     1649.15    244.41 o 
 -12   2  27     1011.51      911.35    193.46 o 
 -10   2  27      403.72      188.55    219.99 o 
  -8   2  27      176.21      264.89    130.13 o 
  -6   2  27      169.46      213.71     95.80 o 
  -4   2  27    15371.45    16002.77    339.16 o 
  -2   2  27      216.87     1113.12    117.89 o 
   0   2  27     2638.92     3315.65    176.10 o 
   2   2  27     2519.54     2892.72    238.00 o 
   4   2  27       68.00       61.99    104.61 o 
   6   2  27     2822.11     3400.76    276.81 o 
   8   2  27     1296.35     1656.17    231.61 o 
 -19   3  27     1139.77     1003.90    255.65 o 
 -17   3  27       10.38       34.84    156.15 o 
 -15   3  27     1424.45     1422.25    245.33 o 
 -13   3  27      180.85       62.95    390.56 o 
 -11   3  27      234.57      233.38    109.98 o 
  -9   3  27    13697.89    12787.85    350.77 o 
  -7   3  27     5074.92     5106.10    225.28 o 
  -5   3  27     1994.08     2617.98    177.80 o 
  -3   3  27    11427.42    11581.18    295.20 o 
  -1   3  27      198.57      407.43     83.01 o 
   1   3  27     1996.98     2541.97    168.28 o 
   3   3  27     5968.22     6095.82    313.72 o 
   5   3  27      845.69      973.29    186.91 o 
   7   3  27      601.38      752.95    154.12 o 
 -20   4  27     4255.09     4089.55    596.26 o 
 -18   4  27     6475.74     6451.45    442.40 o 
 -16   4  27        5.13      -41.09    142.35 o 
 -14   4  27     6954.45     6736.81    399.30 o 
 -12   4  27     4045.10     3917.65    319.33 o 
 -10   4  27      415.70      201.62    110.86 o 
  -8   4  27    13477.60    12870.59    351.77 o 
  -6   4  27      303.33      454.78     97.07 o 
  -4   4  27       37.07       23.96     63.39 o 
  -2   4  27      655.59      819.96    128.72 o 
   0   4  27       83.72      133.78     73.27 o 
   2   4  27     6629.25     6499.10    241.24 o 
   4   4  27      959.90      874.66    211.08 o 
   6   4  27     1879.71     2171.59    240.68 o 
   8   4  27     1884.90     2073.45    326.97 o 
 -19   5  27     3622.77     3317.07    367.36 o 
 -17   5  27     1203.93     1391.86    356.73 o 
 -15   5  27     8409.88     7932.05    447.10 o 
 -13   5  27    14444.31    15530.91    590.82 o 
 -11   5  27       14.71      -78.77     78.77 o 
  -9   5  27     8718.48     8768.76    299.21 o 
  -7   5  27     4326.37     4445.99    225.60 o 
  -5   5  27    14474.94    13189.86    459.76 o 
  -3   5  27     9420.04    10145.76    321.02 o 
  -1   5  27     1149.51     1361.06    154.91 o 
   1   5  27     2031.47     2213.72    169.08 o 
   3   5  27     1478.81     1629.88    156.91 o 
   5   5  27     2255.30     2156.68    238.08 o 
   7   5  27    11759.61    11286.79    579.81 o 
 -18   6  27      629.35      463.56    214.50 o 
 -16   6  27     6591.45     6667.06    442.04 o 
 -14   6  27    10546.49    10458.27    503.59 o 
 -12   6  27       31.30       17.48     96.77 o 
 -10   6  27    18251.68    18610.08    443.80 o 
  -8   6  27    15272.08    15092.63    376.72 o 
  -6   6  27     1377.17     1538.76    162.08 o 
  -4   6  27    23986.40    24424.30    516.05 o 
  -2   6  27     5660.37     6193.99    267.27 o 
   0   6  27     2560.18     2553.46    200.62 o 
   2   6  27    12478.85    11936.95    375.62 o 
   4   6  27     3497.23     3466.18    240.70 o 
   6   6  27     2326.95     2344.74    326.35 o 
 -17   7  27      179.52      328.65    202.44 o 
 -15   7  27     6299.84     6766.37    435.44 o 
 -13   7  27     1926.78     1589.72    216.40 o 
 -11   7  27     1066.39     1284.98    161.61 o 
  -9   7  27    14732.93    14380.40    313.97 o 
  -7   7  27     4423.92     4257.02    227.31 o 
  -5   7  27     4931.86     5142.15    246.96 o 
  -3   7  27     9979.17    10213.41    341.66 o 
  -1   7  27     1222.40     1424.52    224.87 o 
   1   7  27    12221.79    11708.36    434.21 o 
   3   7  27    17124.79    16450.12    456.49 o 
   5   7  27      419.91      337.32    128.28 o 
 -16   8  27      949.22      604.75    288.57 o 
 -14   8  27    15846.38    17398.17    668.82 o 
 -12   8  27     3087.60     3167.80    264.85 o 
 -10   8  27      444.30      423.77    113.05 o 
  -8   8  27    13462.36    13146.78    342.32 o 
  -6   8  27       28.03      -23.99     69.89 o 
  -4   8  27     8719.63     9042.76    329.75 o 
  -2   8  27    10825.98    11043.31    369.12 o 
   0   8  27      366.64      319.63    127.07 o 
   2   8  27     9725.61     9787.15    362.83 o 
   4   8  27     4935.49     4401.18    275.14 o 
 -15   9  27     8899.29     8755.32    495.79 o 
 -13   9  27     9179.44    10064.92    325.99 o 
 -11   9  27      457.95      323.34    112.33 o 
  -9   9  27    10402.36    10311.78    359.23 o 
  -7   9  27     9481.79     9335.77    301.78 o 
  -5   9  27     2299.25     2422.83    209.54 o 
  -3   9  27    21479.26    22503.57    538.74 o 
  -1   9  27       38.61      -36.60    104.73 o 
   1   9  27     9887.03     9707.07    390.54 o 
   3   9  27     9532.77     9875.91    378.90 o 
 -14  10  27     5003.93     5365.84    307.83 o 
 -12  10  27       68.45      -16.89     98.22 o 
 -10  10  27    17986.94    17900.01    489.98 o 
  -8  10  27    12110.13    11999.72    400.66 o 
  -6  10  27      736.26      530.05    107.14 o 
  -4  10  27    32995.29    33194.98    679.45 o 
  -2  10  27    10201.24    10579.60    384.56 o 
   0  10  27     1537.70     1505.34    193.31 o 
   2  10  27    15685.43    15726.87    482.17 o 
 -11  11  27      370.71      325.56    144.80 o 
  -9  11  27    15721.43    16003.08    478.44 o 
  -7  11  27     3395.41     3626.47    263.23 o 
  -5  11  27     5691.75     5461.80    301.01 o 
  -3  11  27    14419.19    14866.09    556.79 o 
  -1  11  27     1871.80     2410.58    237.89 o 
  -6  12  27      611.48      410.41    149.36 o 
 -20   0  28    17389.18    18314.38   1035.61 o 
 -18   0  28      416.17      106.90    262.33 o 
 -16   0  28    14234.45    14814.79    853.69 o 
 -14   0  28     9645.46     8698.72    628.62 o 
 -12   0  28       24.70      140.73    209.87 o 
 -10   0  28     8955.66     9307.23    596.26 o 
  -8   0  28     2808.28     2602.75    346.18 o 
  -6   0  28     3454.76     3041.75    270.66 o 
  -4   0  28    16593.53    16284.71    550.13 o 
  -2   0  28      826.15     1081.71    159.73 o 
   0   0  28    15435.94    15354.66    841.92 o 
   2   0  28     6622.87     1614.21    283.42 o 
   4   0  28     8979.22     9820.65    477.48 o 
   6   0  28    16065.88    15686.35    928.22 o 
   8   0  28     1819.70     1544.15    330.74 o 
 -19   1  28     1469.41     1783.72    357.71 o 
 -17   1  28    12056.20    12185.50    563.91 o 
 -15   1  28    21752.77    21407.07    711.67 o 
 -13   1  28       23.79       12.06    127.63 o 
 -11   1  28    14597.96    14072.31    829.66 o 
  -9   1  28     5930.19     5560.05    326.25 o 
  -7   1  28      782.07     1060.00    154.40 o 
  -5   1  28    17251.54    17346.15    363.28 o 
  -3   1  28     4712.51     4676.10    195.53 o 
  -1   1  28    17441.79    17475.30    614.87 o 
   1   1  28    23372.86    22391.71    735.92 o 
   3   1  28      860.22      519.41    200.75 o 
   5   1  28    10620.05    10650.90    359.14 o 
   7   1  28     8167.72     8412.36    701.19 o 
 -20   2  28     2023.70     2355.10    338.76 o 
 -18   2  28     1694.08     2064.84    306.15 o 
 -16   2  28     3976.39     4414.80    688.44 o 
 -14   2  28     1426.30     1545.41    248.88 o 
 -12   2  28    15083.87    13522.00    528.41 o 
 -10   2  28    19034.91    19446.84    610.12 o 
  -8   2  28     1484.32     1425.72    172.19 o 
  -6   2  28    21676.16    22164.95    474.87 o 
  -4   2  28    34702.37    34087.63    707.83 o 
  -2   2  28     1735.45     1901.40    168.57 o 
   0   2  28    33977.68    34531.96    612.09 o 
   2   2  28    14507.45    14132.09    461.67 o 
   4   2  28     1898.02     1983.07    223.89 o 
   6   2  28    16958.11    16817.99    542.41 o 
   8   2  28     5008.13     5038.71    348.92 o 
 -19   3  28      288.10      111.20    180.98 o 
 -17   3  28     4576.79     5086.49    406.07 o 
 -15   3  28    18168.58    17602.74    649.30 o 
 -13   3  28     1218.30     1233.38    227.41 o 
 -11   3  28    13259.47    12333.25    855.16 o 
  -9   3  28    12027.38    12084.80    346.73 o 
  -7   3  28     2366.57     2682.68    185.92 o 
  -5   3  28    11989.02    11387.53    325.93 o 
  -3   3  28     1396.09     1632.42    142.40 o 
  -1   3  28     5829.47     6366.15    229.57 o 
   1   3  28    18103.18    18247.05    391.05 o 
   3   3  28      155.01       60.92    116.25 o 
   5   3  28     5621.41     5849.86    334.63 o 
   7   3  28     3949.49     3795.48    308.74 o 
 -18   4  28      145.05       97.70    172.20 o 
 -16   4  28    15527.27    16235.02    640.48 o 
 -14   4  28    14889.60    13650.25    563.59 o 
 -12   4  28      824.65     1299.81    225.44 o 
 -10   4  28    16155.28    14807.42    393.76 o 
  -8   4  28     4952.09     5072.66    358.26 o 
  -6   4  28     2106.83     2764.42    218.70 o 
  -4   4  28     6185.52     2438.48    313.82 o 
  -2   4  28     1883.40     1875.25    172.14 o 
   0   4  28     2706.89     3333.42    291.07 o 
   2   4  28      948.33     1001.59    133.11 o 
   4   4  28      830.39     1075.61    193.49 o 
   6   4  28     6822.20     6554.37    358.78 o 
 -19   5  28       97.57      -44.82    180.12 o 
 -17   5  28     2309.11     2502.12    324.43 o 
 -15   5  28     4783.78     4453.24    370.13 o 
 -13   5  28      115.06      105.37    153.80 o 
 -11   5  28     8944.02     8700.68    365.12 o 
  -9   5  28     4965.69     5131.99    244.25 o 
  -7   5  28      931.40     1203.60    148.26 o 
  -5   5  28    28548.87    28006.75    650.35 o 
  -3   5  28      956.78     1391.21    158.50 o 
  -1   5  28    13643.22    13564.31    591.68 o 
   1   5  28    14515.53    14379.73    360.38 o 
   3   5  28      304.14      238.04     88.08 o 
   5   5  28     2208.43     2184.26    248.23 o 
 -18   6  28       24.35      122.25    173.51 o 
 -16   6  28     1166.79     1315.72    431.99 o 
 -14   6  28      570.76      889.41    267.97 o 
 -12   6  28      230.16       73.03    101.79 o 
 -10   6  28     6260.64     6230.46    271.34 o 
  -8   6  28       20.51      191.74     66.80 o 
  -6   6  28     6014.77     6102.12    262.28 o 
  -4   6  28     8305.97     8484.28    351.37 o 
  -2   6  28      262.90      266.79    111.31 o 
   0   6  28    14374.78    14828.18    417.20 o 
   2   6  28     5182.54     5261.29    270.86 o 
   4   6  28     2654.08     2700.56    198.37 o 
   6   6  28     6546.98     6357.72    582.77 o 
 -17   7  28     2538.84     2827.48    350.82 o 
 -15   7  28     7265.68     7471.85    455.71 o 
 -13   7  28     1815.17     2128.85    238.92 o 
 -11   7  28      190.28      122.45    130.19 o 
  -9   7  28     3239.40     3176.04    171.86 o 
  -7   7  28       62.85      183.35     78.74 o 
  -5   7  28      220.75      185.23     91.31 o 
  -3   7  28     1471.83     1532.65    176.59 o 
  -1   7  28     3322.70     3458.61    269.71 o 
   1   7  28     2116.99     1988.98    199.40 o 
   3   7  28      203.05      351.96    109.47 o 
   5   7  28       28.00       45.58    189.05 o 
 -16   8  28     2761.91     3139.27    356.21 o 
 -14   8  28       11.55        3.60    163.63 o 
 -12   8  28      309.97      369.09    149.20 o 
 -10   8  28     1795.92     1949.05    166.69 o 
  -8   8  28     3612.95     3578.34    204.70 o 
  -6   8  28      477.14      233.67     93.92 o 
  -4   8  28     1640.46     1543.36    180.68 o 
  -2   8  28       41.39      187.03    115.24 o 
   0   8  28      903.58     1037.12    169.23 o 
   2   8  28      784.23      763.72    157.08 o 
   4   8  28       11.50       12.28    130.51 o 
 -15   9  28       24.59       10.30    177.13 o 
 -13   9  28      672.96      940.95    204.64 o 
 -11   9  28      638.20      625.27    130.17 o 
  -9   9  28      173.56      176.12     91.65 o 
  -7   9  28     2473.77     2436.75    187.75 o 
  -5   9  28     1508.50     1487.24    184.45 o 
  -3   9  28      172.34      225.83    127.22 o 
  -1   9  28       64.17       66.81    115.63 o 
   1   9  28      150.80      523.54    150.31 o 
 -12  10  28       65.59      192.65    135.53 o 
 -10  10  28       43.84       35.01     86.75 o 
  -8  10  28       66.45       71.60     94.83 o 
  -6  10  28      452.74      284.14    100.37 o 
  -4  10  28      145.09      192.87    105.28 o 
  -2  10  28      216.01      349.05    134.77 o 
   0  10  28      225.58      415.18    148.98 o 
  -9  11  28       12.81       41.07     99.12 o 
  -7  11  28     1632.89     1710.61    208.44 o 
  -5  11  28     4078.26     3711.15    316.05 o 
  -3  11  28      630.74      711.62    166.46 o 
 -19   1  29     1260.69     1644.19    292.10 o 
 -17   1  29     4362.24     4434.96    382.95 o 
 -15   1  29     2922.63     2859.70    314.92 o 
 -13   1  29        2.92        9.40    176.52 o 
 -11   1  29     5517.85     4975.90    808.09 o 
  -9   1  29       95.08       21.00     93.68 o 
  -7   1  29      308.03      311.38    142.15 o 
  -5   1  29      972.96     1043.37    135.16 o 
  -3   1  29      567.44      837.71    126.54 o 
  -1   1  29     1644.32     2488.92    188.64 o 
   1   1  29      132.81      908.68    213.81 o 
   3   1  29      666.66      805.47    166.47 o 
   5   1  29        1.29      143.02    102.17 o 
   7   1  29      329.11      403.11    133.61 o 
 -20   2  29     1179.79      910.15    590.87 o 
 -18   2  29      295.46      198.68    187.79 o 
 -16   2  29      401.77      399.17    192.93 o 
 -14   2  29      250.89      281.08    176.24 o 
 -12   2  29      271.20      248.42    152.60 o 
 -10   2  29     1562.73     1585.85    225.46 o 
  -8   2  29      575.78      426.27    172.36 o 
  -6   2  29     2551.58     2829.93    190.69 o 
  -4   2  29      102.61      822.92    113.31 o 
  -2   2  29     6669.55     6910.98    274.80 o 
   0   2  29     1342.83     1978.44    177.27 o 
   2   2  29       97.31      372.65    172.56 o 
   4   2  29     1777.20     2142.59    285.41 o 
   6   2  29      102.95      493.76    127.36 o 
 -19   3  29      213.93       38.41    180.46 o 
 -17   3  29     1160.78     1259.01    257.99 o 
 -15   3  29     1266.65     1050.03    254.73 o 
 -13   3  29      333.99      379.94    174.39 o 
 -11   3  29      459.85      316.99    118.60 o 
  -9   3  29      994.66      896.53    156.95 o 
  -7   3  29     5115.49     6011.85    358.12 o 
  -5   3  29     4250.71     4407.73    270.21 o 
  -3   3  29      684.08      890.49    142.92 o 
  -1   3  29     9565.42     9651.76    532.63 o 
   1   3  29       56.07      358.00    114.40 o 
   3   3  29     3420.40     3028.32    258.68 o 
   5   3  29    10388.66    11454.29    455.04 o 
 -18   4  29     2994.05     2837.68    342.33 o 
 -16   4  29     5377.21     5188.08    403.26 o 
 -14   4  29     1225.05     1129.87    235.55 o 
 -12   4  29    10287.90    10629.51    489.08 o 
 -10   4  29    10616.74    10421.41    335.92 o 
  -8   4  29     1049.64     1080.39    148.11 o 
  -6   4  29     7630.75     7381.26    278.64 o 
  -4   4  29      839.50     1070.56    175.88 o 
  -2   4  29      869.08     1180.93    153.12 o 
   0   4  29     3847.30     3784.53    205.97 o 
   2   4  29      302.23      119.53     89.95 o 
   4   4  29     3045.94     3748.20    293.06 o 
   6   4  29     2612.93     2693.86    273.48 o 
 -17   5  29     4340.02     4369.47    391.36 o 
 -15   5  29     2547.33     2237.24    308.67 o 
 -13   5  29     1879.47     1275.83    237.33 o 
 -11   5  29    16407.26    15551.68    490.62 o 
  -9   5  29     3394.59     3262.75    212.93 o 
  -7   5  29     8407.69     7974.82    290.99 o 
  -5   5  29    11542.14    11628.70    419.35 o 
  -3   5  29       18.71       33.63     80.05 o 
  -1   5  29     3829.79     4242.73    325.50 o 
   1   5  29     3905.62     4457.06    231.64 o 
   3   5  29      611.53      452.03    125.01 o 
   5   5  29     2852.55     2840.05    274.08 o 
 -18   6  29     3961.89     4423.90    688.93 o 
 -16   6  29     2018.18     2148.25    304.60 o 
 -14   6  29     2083.10     1911.47    282.00 o 
 -12   6  29    11036.38    10527.54    469.85 o 
 -10   6  29     2709.41     2912.14    211.29 o 
  -8   6  29     9439.62     9497.76    355.29 o 
  -6   6  29    16606.04    18159.50    451.23 o 
  -4   6  29       53.17      219.90    114.66 o 
  -2   6  29    17568.77    17242.74    450.71 o 
   0   6  29    14396.77    15198.55    428.76 o 
   2   6  29       47.51      132.83     94.24 o 
   4   6  29    12502.85    12255.57    596.42 o 
 -17   7  29     7880.71     7916.85    491.29 o 
 -15   7  29     2805.93     2702.85    326.77 o 
 -13   7  29     3398.61     3752.84    380.53 o 
 -11   7  29     7617.08     7412.35    357.48 o 
  -9   7  29      395.77      173.84    114.73 o 
  -7   7  29    14120.84    14597.08    413.85 o 
  -5   7  29     2466.38     3004.72    223.37 o 
  -3   7  29      333.43      358.33    127.29 o 
  -1   7  29     7940.41     8388.54    327.79 o 
   1   7  29     4418.31     4232.54    272.13 o 
   3   7  29     3046.76     2844.95    235.37 o 
 -14   8  29      295.73      257.81    185.24 o 
 -12   8  29     7273.85     7737.51    376.63 o 
 -10   8  29    11263.03    10628.39    544.98 o 
  -8   8  29      182.67       82.14     83.51 o 
  -6   8  29     5063.02     4594.33    266.00 o 
  -4   8  29     2819.49     2842.23    227.52 o 
  -2   8  29     1012.58     1252.93    179.47 o 
   0   8  29     4756.75     5013.36    285.81 o 
   2   8  29        0.25       48.48    117.74 o 
 -13   9  29     4545.52     4251.29    326.18 o 
 -11   9  29    10939.46    10739.71    566.22 o 
  -9   9  29      502.83      274.76     97.91 o 
  -7   9  29     8088.42     7899.49    290.05 o 
  -5   9  29    13373.99    13056.08    416.56 o 
  -3   9  29       19.35      -34.51    115.08 o 
  -1   9  29    10412.50    10915.83    393.96 o 
   1   9  29     4863.63     4682.48    293.73 o 
 -12  10  29     7437.73     6224.83    934.84 o 
 -10  10  29     3769.19     3893.38    266.69 o 
  -8  10  29     4675.02     4079.03    267.97 o 
  -6  10  29    12810.52    12014.48    412.70 o 
  -4  10  29     1276.12     1188.51    186.64 o 
  -2  10  29     8920.89     8409.94    356.75 o 
  -7  11  29     5811.32     6451.81    377.60 o 
 -18   0  30    23010.98    24052.39   1159.67 o 
 -16   0  30     7027.64     7799.42    645.29 o 
 -14   0  30    21899.25    20903.89    995.89 o 
 -12   0  30    22151.26    22324.91    987.55 o 
 -10   0  30     1254.60      765.92    264.30 o 
  -6   0  30    14671.32    14689.90    546.08 o 
  -4   0  30       61.40       -6.17     94.42 o 
  -2   0  30     9755.57     9039.51    673.24 o 
   0   0  30     8998.04     8800.71    673.24 o 
   2   0  30     5108.78     4699.46    558.01 o 
   4   0  30     7010.19     7545.92    662.95 o 
   6   0  30      938.28     1338.64    392.77 o 
 -19   1  30     6314.55     6838.73    469.77 o 
 -17   1  30    12337.85    12494.26    578.82 o 
 -15   1  30      851.45      793.43    214.99 o 
 -13   1  30     9841.89     9905.25    476.36 o 
 -11   1  30     4071.20     4364.64    505.79 o 
  -9   1  30     5096.25     4516.36    788.96 o 
  -5   1  30     1363.09     1387.95    155.05 o 
  -3   1  30    18688.01    19202.34    703.72 o 
  -1   1  30    17692.08    17471.18    660.97 o 
   1   1  30      143.58      252.88    253.02 o 
   3   1  30     9854.74    10365.67    532.01 o 
   5   1  30     6497.99     7122.63    367.28 o 
 -18   2  30     5810.52     5510.53    658.53 o 
 -16   2  30       44.44      158.37    182.35 o 
 -14   2  30     4677.79     4301.68    382.71 o 
 -12   2  30     2042.24     1989.53    259.23 o 
 -10   2  30     1583.68     1582.04    299.11 o 
  -8   2  30    18937.96    19101.06    607.66 o 
  -6   2  30     6285.40     5352.75    240.90 o 
  -4   2  30     4508.87     4775.15    244.26 o 
  -2   2  30    23216.95    24363.54    521.99 o 
   0   2  30      748.27     1016.53    222.99 o 
   2   2  30     4961.30     4890.91    360.07 o 
   4   2  30    14469.03    13597.33    642.38 o 
   6   2  30      219.91      233.24    155.78 o 
 -19   3  30     5938.15     7006.98    496.39 o 
 -17   3  30     4701.06     5442.78    433.03 o 
 -15   3  30        2.30     -139.03    139.03 o 
 -13   3  30    19318.86    18348.81    650.53 o 
 -11   3  30     6143.99     6155.85    552.62 o 
  -9   3  30     4232.38     4499.84    268.47 o 
  -7   3  30    29524.03    29874.17    569.94 o 
  -5   3  30     1693.48     1785.38    204.52 o 
  -3   3  30     3614.14     3829.25    234.53 o 
  -1   3  30    10959.58    11445.76    359.50 o 
   1   3  30       52.44       -0.99     91.62 o 
   3   3  30     5282.29     5202.51    350.76 o 
   5   3  30     2843.78     3190.20    536.39 o 
 -18   4  30     8170.83     7964.13    489.19 o 
 -16   4  30     3362.66     4038.15    695.80 o 
 -14   4  30     6809.37     7269.09    431.67 o 
 -12   4  30    20076.78    19016.79    657.48 o 
 -10   4  30      729.27      924.71    164.48 o 
  -8   4  30    13357.40    13142.43    374.78 o 
  -6   4  30    12727.91    13142.56    446.89 o 
  -4   4  30     3580.36     3728.68    277.59 o 
  -2   4  30     4531.28     4930.97    297.80 o 
   0   4  30     3111.14     3118.02    197.16 o 
   2   4  30      180.02      239.75    138.49 o 
   4   4  30      652.83      735.02    341.56 o 
 -17   5  30     2186.51     2047.86    430.77 o 
 -15   5  30       86.98      284.96    181.16 o 
 -13   5  30       92.51      338.59    177.11 o 
 -11   5  30      777.33      896.33    177.10 o 
  -9   5  30     3644.14     3838.33    232.43 o 
  -7   5  30    10427.56     9954.06    399.06 o 
  -5   5  30     1065.66     1165.08    191.38 o 
  -3   5  30    11601.17    12201.37    374.01 o 
  -1   5  30     5031.95     5173.93    263.59 o 
   1   5  30      482.69      349.52    115.37 o 
   3   5  30     8388.47     8701.43    401.78 o 
 -16   6  30       15.02     -106.88    165.49 o 
 -14   6  30        7.70     -113.07    253.75 o 
 -12   6  30     3208.10     2906.43    261.74 o 
 -10   6  30      299.49      125.75    148.16 o 
  -8   6  30     1431.24     1506.86    298.19 o 
  -6   6  30      598.56      466.14    154.62 o 
  -4   6  30     1503.75     1627.33    188.62 o 
  -2   6  30     8975.08     9096.56    335.12 o 
   0   6  30      101.02      265.25    100.26 o 
   2   6  30     2051.14     2483.25    220.34 o 
   4   6  30     3945.18     4155.90    582.04 o 
 -15   7  30       49.27      540.00    207.04 o 
 -13   7  30     2403.59     2440.35    310.11 o 
 -11   7  30     1950.13     2537.36    559.69 o 
  -9   7  30      126.86      -16.61     94.84 o 
  -7   7  30     3133.71     3425.70    278.43 o 
  -5   7  30     2402.63     2031.61    198.23 o 
  -3   7  30       43.13       68.59    107.19 o 
  -1   7  30      271.05      359.99    134.63 o 
   1   7  30      232.72      432.76    162.29 o 
   3   7  30      116.41      218.69    144.74 o 
 -14   8  30       90.73      394.22    196.07 o 
 -12   8  30       37.84       75.12    140.77 o 
 -10   8  30       64.31      259.39    294.45 o 
  -8   8  30      644.03      769.31    182.78 o 
  -6   8  30      841.68      730.69    186.42 o 
  -4   8  30        8.01      -97.83     97.83 o 
  -2   8  30       79.76       16.26    113.50 o 
   0   8  30       39.61       54.55    119.08 o 
 -13   9  30      344.29      255.86    258.29 o 
 -11   9  30       25.14      463.90    222.21 o 
  -9   9  30     1807.54     2218.42    255.57 o 
  -7   9  30       48.40      -91.83     91.83 o 
  -5   9  30       68.80        1.56    116.09 o 
  -3   9  30     1212.45     1135.41    181.16 o 
  -1   9  30      695.73      756.53    168.67 o 
 -10  10  30      141.40      346.25    111.99 o 
  -8  10  30      459.98      209.84    107.32 o 
  -6  10  30     1105.54      626.93    172.23 o 
  -4  10  30       87.27      -45.82    118.08 o 
 -19   1  31      609.32      450.16    217.38 o 
 -17   1  31      189.26      287.07    182.77 o 
 -15   1  31     1745.05     1681.08    268.89 o 
 -13   1  31     4586.24     3709.04    333.56 o 
 -11   1  31        0.75      -45.67    133.10 o 
  -9   1  31     3985.98     4536.23    333.44 o 
  -7   1  31     6379.41     6349.14    323.19 o 
  -5   1  31     1033.27      534.11    157.22 o 
  -3   1  31      208.00      949.98    146.94 o 
  -1   1  31      105.27      283.02    235.41 o 
   1   1  31      829.65     1184.55    251.47 o 
   3   1  31       68.86      534.12    206.13 o 
   5   1  31       63.36      269.75    187.06 o 
 -18   2  31      798.66      916.31    257.19 o 
 -16   2  31     1993.32     2407.70    317.49 o 
 -14   2  31     1084.31     1153.17    239.44 o 
 -12   2  31     1003.20      985.84    219.84 o 
 -10   2  31       12.09      108.18    152.86 o 
  -8   2  31       20.85      135.52     94.07 o 
  -6   2  31        8.02       34.97     71.79 o 
  -4   2  31     7664.46     8304.50    310.54 o 
  -2   2  31     2929.05     3253.39    221.58 o 
   0   2  31     1385.29     1740.09    381.49 o 
   2   2  31     4882.11     5783.55    822.31 o 
   4   2  31       38.45      580.33    210.37 o 
 -17   3  31     1703.70     2335.83    322.30 o 
 -15   3  31       55.76      -20.59    212.56 o 
 -13   3  31      215.86      202.15    302.54 o 
 -11   3  31      808.71     1076.19    209.46 o 
  -9   3  31     1631.77     1850.84    202.39 o 
  -7   3  31      124.68      177.34    125.28 o 
  -5   3  31     1096.45     1048.16    222.32 o 
  -3   3  31     4917.42     5182.42    271.01 o 
  -1   3  31      166.77      337.79    105.11 o 
   1   3  31     1424.96     1884.83    358.44 o 
   3   3  31     3052.65     3362.74    330.56 o 
 -18   4  31      505.99      204.29    236.35 o 
 -16   4  31      216.15      392.18    197.95 o 
 -14   4  31     9836.54     9462.17    491.83 o 
 -12   4  31     3112.49     3605.08    330.25 o 
 -10   4  31     2794.96     3358.58    256.69 o 
  -8   4  31    12123.87    12388.82    371.08 o 
  -6   4  31     3947.91     4391.61    294.30 o 
  -4   4  31     4305.28     4722.07    303.31 o 
  -2   4  31     4932.44     5038.36    343.51 o 
   0   4  31        2.03      102.44     89.65 o 
   2   4  31     5076.12     6143.87    348.26 o 
   4   4  31     1117.71     1053.98    213.53 o 
 -17   5  31      967.33     1226.60    269.71 o 
 -15   5  31     7972.22     8677.50    487.54 o 
 -13   5  31    10806.59    10131.92    504.56 o 
 -11   5  31      605.17      498.10    144.15 o 
  -9   5  31    12889.14    12260.20    419.06 o 
  -7   5  31    12178.15    11050.28    426.15 o 
  -5   5  31     5000.08     5591.51    325.86 o 
  -3   5  31    14837.38    15359.24    502.45 o 
  -1   5  31     5777.38     6044.70    281.30 o 
   1   5  31     1751.27     2312.20    264.69 o 
   3   5  31     3639.56     3663.35    309.94 o 
 -16   6  31      428.85       77.86    173.20 o 
 -14   6  31     5265.67     4940.87    398.66 o 
 -12   6  31      431.05      317.83    135.22 o 
 -10   6  31     5090.70     4317.63    252.04 o 
  -8   6  31     4418.38     4547.21    478.77 o 
  -6   6  31      641.29      758.85    175.38 o 
  -4   6  31    13661.63    13462.79    487.99 o 
  -2   6  31     2040.83     2328.65    211.86 o 
   0   6  31     3179.53     3171.22    235.30 o 
   2   6  31    15617.63    16292.59    542.30 o 
 -15   7  31     7306.80     7205.97    459.57 o 
 -13   7  31     7410.75     8045.90    465.84 o 
 -11   7  31     1335.17     1480.75    216.45 o 
  -9   7  31    10301.95    10792.00    436.64 o 
  -7   7  31     1683.44     2025.05    237.63 o 
  -5   7  31     3564.19     3878.78    297.11 o 
  -3   7  31     9256.37     9751.04    361.05 o 
  -1   7  31        3.63     -103.11    105.93 o 
   1   7  31     9992.03    10088.74    378.90 o 
 -14   8  31    20375.58    19850.04    737.92 o 
 -12   8  31     2157.12     2278.30    333.07 o 
 -10   8  31     4546.53     4825.57    421.66 o 
  -8   8  31    12628.58    13635.73    564.53 o 
  -6   8  31      168.03      156.95    126.06 o 
  -4   8  31     7695.06     8359.79    343.16 o 
  -2   8  31    11573.54    12097.35    412.44 o 
   0   8  31       10.03      -36.65    113.48 o 
 -11   9  31      105.76        5.34    180.44 o 
  -9   9  31     8180.43     8437.65    516.05 o 
  -7   9  31     4261.67     4580.18    287.60 o 
  -5   9  31     1538.92     1832.23    263.09 o 
  -3   9  31    13834.53    14875.21    464.12 o 
 -18   0  32      778.12      907.63    374.13 o 
 -16   0  32    14490.22    14466.64    883.60 o 
 -14   0  32    13983.95    16103.41    888.50 o 
 -12   0  32     6599.52     6923.67    576.16 o 
 -10   0  32    34739.16    34796.34   1256.26 o 
  -8   0  32     5169.56     4590.12    482.01 o 
  -6   0  32     2974.45     3474.99    437.63 o 
  -4   0  32    24083.21    23454.87    812.01 o 
  -2   0  32     3533.02     2979.33    470.73 o 
   0   0  32     9925.69    10490.44    767.88 o 
   2   0  32     4286.79     5007.89    616.36 o 
   4   0  32      144.20       73.55    258.41 o 
 -17   1  32     7320.11     7060.95    453.97 o 
 -15   1  32    21458.63    21888.60    754.11 o 
 -13   1  32      659.13      908.45    221.96 o 
 -11   1  32     9377.14     8976.92    449.16 o 
  -9   1  32     9033.21     9073.06    634.26 o 
  -7   1  32      287.31      123.47     85.92 o 
  -5   1  32     3896.42     3972.24    236.24 o 
  -3   1  32     6016.16     6759.72    335.69 o 
  -1   1  32     6758.81     6765.24    440.68 o 
   1   1  32    16044.99    17365.35    823.53 o 
   3   1  32     2515.74     2932.10    358.17 o 
 -18   2  32      709.50      483.10    294.45 o 
 -16   2  32     6921.15     6731.11    439.84 o 
 -14   2  32     3124.94     3168.42    332.25 o 
 -12   2  32     1100.42     1271.34    236.81 o 
 -10   2  32     9079.15     9080.48    449.34 o 
  -8   2  32       66.31      -64.95     87.25 o 
  -6   2  32     8801.38     8324.58    592.34 o 
  -4   2  32     7681.32     8226.61    317.10 o 
  -2   2  32      608.87      464.07    200.30 o 
   0   2  32    14262.68    15457.75    655.48 o 
   2   2  32     4076.12     5538.44    445.52 o 
   4   2  32     3647.51     3868.26    395.88 o 
 -17   3  32     2924.91     2993.43    378.30 o 
 -15   3  32     8156.93     8019.91    467.38 o 
 -13   3  32        5.42     -130.82    130.82 o 
 -11   3  32    21751.94    21990.19    707.27 o 
  -9   3  32     9967.21    10200.36    391.77 o 
  -7   3  32      136.22       -0.64     84.63 o 
  -5   3  32    11659.45    10761.60    755.13 o 
  -3   3  32     2935.79     3306.72    234.16 o 
  -1   3  32     3610.40     3585.41    364.31 o 
   1   3  32     8230.38     7971.92    485.07 o 
   3   3  32      237.84       85.40    134.12 o 
 -16   4  32     8817.42     8067.26    669.57 o 
 -14   4  32    13763.28    14864.59    616.82 o 
 -12   4  32     2937.20     2988.97    309.77 o 
 -10   4  32    21717.54    21820.62    580.84 o 
  -8   4  32     7225.68     7356.55    355.59 o 
  -6   4  32    11135.08    11838.21    543.71 o 
  -4   4  32    22275.48    22466.59    645.49 o 
  -2   4  32     1410.00      924.72    355.01 o 
   0   4  32     7400.32     7995.30    481.51 o 
   2   4  32     6867.64     7238.65    468.86 o 
 -15   5  32     2665.44     3176.89    350.84 o 
 -13   5  32      656.17      506.31    211.53 o 
 -11   5  32      962.92      993.31    225.19 o 
  -9   5  32     3845.51     4062.57    297.41 o 
  -7   5  32        1.63      219.32    112.36 o 
  -5   5  32     3845.08     3813.41    365.80 o 
  -3   5  32      108.52       78.88    105.59 o 
  -1   5  32     3328.78     3545.29    286.19 o 
   1   5  32    10339.72    11622.56    569.37 o 
 -14   6  32      419.19       50.83    267.73 o 
 -12   6  32      522.98      418.63    206.13 o 
 -10   6  32      852.96      805.89    186.41 o 
  -8   6  32       10.85      -72.37    113.45 o 
  -6   6  32      108.86      -52.50    122.26 o 
  -4   6  32     1740.22     2028.81    238.57 o 
  -2   6  32     1201.68     1474.14    220.92 o 
   0   6  32     7784.16     7985.28    377.73 o 
 -13   7  32       27.36       97.14    160.68 o 
 -11   7  32     6420.75     6825.61    465.11 o 
  -9   7  32     3126.87     3688.24    355.54 o 
  -7   7  32        0.89        6.05    132.22 o 
  -5   7  32     5069.39     4992.96    345.16 o 
  -3   7  32     1323.58     1538.16    189.75 o 
  -1   7  32       88.11       77.43    124.24 o 
 -12   8  32      196.32      524.86    220.00 o 
 -10   8  32      668.23      666.09    248.97 o 
  -8   8  32      162.80      205.68    148.88 o 
  -6   8  32     2095.67     2487.84    408.98 o 
  -4   8  32      785.91      756.00    166.14 o 
  -2   8  32        0.89      287.39    140.72 o 
  -7   9  32      100.48      277.73    159.64 o 
  -5   9  32      150.94      177.01    259.88 o 
 -17   1  33      189.23       34.26    218.94 o 
 -15   1  33       43.01      136.39    173.80 o 
 -13   1  33     1731.34     1987.86    278.77 o 
 -11   1  33     1252.59     1484.42    241.80 o 
  -9   1  33      101.68      161.70    115.80 o 
  -7   1  33     2080.40     2049.94    214.77 o 
  -5   1  33     6638.84     6006.20    323.42 o 
  -3   1  33      670.49      478.32    257.62 o 
  -1   1  33     2119.13     2995.94    348.10 o 
   1   1  33      417.41     1156.06    260.67 o 
   3   1  33      735.11      790.09    248.57 o 
 -16   2  33     1499.75     1677.31    288.11 o 
 -14   2  33       32.69     -143.82    143.82 o 
 -12   2  33      400.89      253.71    167.11 o 
 -10   2  33     1933.21     2072.80    269.53 o 
  -8   2  33       12.83      -59.28    101.92 o 
  -6   2  33       76.23      -67.72     82.68 o 
  -4   2  33      221.89      362.39    115.82 o 
  -2   2  33      328.18      171.04    129.58 o 
   0   2  33     2521.70     2614.73    339.75 o 
   2   2  33      197.81      136.56    145.68 o 
 -17   3  33     1317.00     1033.73    247.73 o 
 -15   3  33     2213.21     2429.45    314.94 o 
 -13   3  33     1267.55     1904.36    278.52 o 
 -11   3  33      497.52     1074.08    220.13 o 
  -9   3  33      384.74      358.67    158.97 o 
  -7   3  33      560.85      479.81    209.85 o 
  -5   3  33      190.01      142.12    164.26 o 
  -3   3  33       62.09      188.68    167.24 o 
  -1   3  33     1206.05     1701.51    503.83 o 
   1   3  33      273.11      253.97    253.35 o 
 -16   4  33     1158.77     1552.79    281.33 o 
 -14   4  33       85.42      185.51    173.98 o 
 -12   4  33     6455.72     5028.75    413.12 o 
 -10   4  33     1270.64     2121.69    225.14 o 
  -8   4  33      558.24     1035.89    376.71 o 
  -6   4  33    11823.18    12238.27    457.46 o 
  -4   4  33     2204.03     3088.77    278.90 o 
  -2   4  33      142.75      215.66    182.67 o 
   0   4  33     6559.19     7973.90    493.96 o 
 -15   5  33       41.21      -62.49    162.37 o 
 -13   5  33     3469.96     4224.75    546.98 o 
 -11   5  33     9411.51     9361.66    477.88 o 
  -9   5  33     1592.23     1339.03    213.32 o 
  -7   5  33     9490.59    10368.46    431.54 o 
  -5   5  33     6465.45     6423.22    347.65 o 
  -3   5  33        2.07       68.88    138.26 o 
  -1   5  33     5502.61     5781.31    389.22 o 
   1   5  33     6883.54     6903.07    673.24 o 
 -14   6  33      708.90      815.36    238.15 o 
 -12   6  33     3238.41     3146.53    329.94 o 
 -10   6  33     7319.83     7471.47    407.73 o 
  -8   6  33     2331.69     2200.43    330.14 o 
  -6   6  33     4961.23     4841.17    331.18 o 
  -4   6  33      158.70      111.50    140.51 o 
  -2   6  33     3199.95     2793.17    275.95 o 
   0   6  33     5999.11     6562.77    642.35 o 
 -13   7  33     1155.79      840.39    232.21 o 
 -11   7  33    10296.41    11501.23    606.56 o 
  -9   7  33        2.76       25.32    110.80 o 
  -7   7  33     8180.84     8381.25    404.20 o 
  -5   7  33     6451.16     6360.02    454.39 o 
  -3   7  33       57.75       69.31    143.43 o 
 -10   8  33     9050.16     9796.21    559.02 o 
  -8   8  33     1212.11     1617.43    233.65 o 
  -6   8  33    10170.78    10543.00    566.23 o 
 -16   0  34     3034.47     3020.52    493.29 o 
 -14   0  34    10596.73     9253.79    705.12 o 
 -12   0  34     9583.56    10127.09    704.14 o 
 -10   0  34       30.48      129.45    213.79 o 
  -6   0  34    17252.98    17315.09    643.93 o 
  -4   0  34      384.21       97.58    271.41 o 
   0   0  34     6514.01     6131.76    672.26 o 
 -15   1  34       18.55      152.91    183.84 o 
 -13   1  34     9279.91     8673.27    473.88 o 
 -11   1  34     5526.58     5109.30    382.18 o 
  -9   1  34     3927.81     3150.24    493.53 o 
  -7   1  34     7583.18     7795.79    353.52 o 
  -5   1  34       49.75        1.73     82.52 o 
  -1   1  34     5603.85     5658.80    527.12 o 
   1   1  34      173.89       -1.47    130.70 o 
 -16   2  34     1296.56     1252.71    270.97 o 
 -14   2  34     1753.85     2339.64    306.62 o 
 -12   2  34     7307.45     6980.50    425.26 o 
 -10   2  34        2.60      -72.91    107.24 o 
  -8   2  34     5709.27     5806.19    364.87 o 
  -6   2  34     3134.32     3357.76    332.69 o 
  -4   2  34     2792.54     3000.20    234.62 o 
  -2   2  34     3767.80     3977.13    399.13 o 
   0   2  34      448.05      560.41    219.26 o 
 -15   3  34      138.30      158.52    185.12 o 
 -13   3  34    11334.57    12454.67    713.70 o 
 -11   3  34     1742.50     2091.63    279.46 o 
  -9   3  34     5024.91     4365.64    294.05 o 
  -7   3  34    21646.90    20949.88   1111.37 o 
  -5   3  34      656.35      853.47    186.07 o 
  -3   3  34    18016.33    18336.60    560.01 o 
  -1   3  34    13812.64    14080.16    648.35 o 
   1   3  34      251.69      113.68    185.63 o 
 -14   4  34     1907.49     1601.91    337.60 o 
 -12   4  34     6419.08     6696.25    424.26 o 
 -10   4  34      440.61      323.58    116.43 o 
  -8   4  34     9829.38    10181.50    429.54 o 
  -6   4  34    11871.53    11349.88    749.82 o 
  -4   4  34      754.66      402.98    185.31 o 
  -2   4  34    11122.73    12936.03    549.96 o 
   0   4  34     6088.95     6584.28    478.48 o 
 -13   5  34     1030.49     1373.14    444.01 o 
 -11   5  34     3013.30     3111.59    320.61 o 
  -9   5  34      101.72      163.28    106.13 o 
  -7   5  34     3148.22     3008.56    276.23 o 
  -5   5  34      657.56      774.53    187.11 o 
  -3   5  34      129.56      437.54    162.29 o 
  -1   5  34     2917.67     3025.83    347.22 o 
 -12   6  34     1585.88     1308.00    259.36 o 
 -10   6  34       12.87       44.33    104.35 o 
  -8   6  34      257.58      193.14    120.90 o 
  -6   6  34     1597.04     1742.64    245.91 o 
  -4   6  34        3.35      -19.46    136.08 o 
  -2   6  34     1637.12     1600.49    401.59 o 
  -9   7  34     1447.23     1855.98    248.66 o 
  -7   7  34     3652.66     3281.13    303.92 o 
  -5   7  34      141.48      234.78    164.67 o 
 -15   1  35     1738.26     2078.35    563.65 o 
 -13   1  35      381.73      380.01    206.68 o 
 -11   1  35     1032.49     1254.11    243.51 o 
  -9   1  35     2973.09     3319.21    408.21 o 
  -7   1  35      457.30      324.79    163.56 o 
  -5   1  35       83.71      -55.43     93.06 o 
  -3   1  35     6783.16     6782.45    651.67 o 
  -1   1  35      285.93      112.47    133.55 o 
 -14   2  35     1554.33     1114.24    250.20 o 
 -12   2  35      684.86      612.93    207.28 o 
 -10   2  35       31.89       76.90    117.79 o 
  -8   2  35     1612.90     1973.59    400.61 o 
  -6   2  35      274.03      192.16    209.72 o 
  -4   2  35      368.48       26.72    136.67 o 
  -2   2  35     2039.37     2055.40    322.80 o 
 -13   3  35     3782.12     3870.61    367.70 o 
 -11   3  35      242.35      147.47    172.24 o 
  -9   3  35      553.79      373.94    249.11 o 
  -7   3  35     1880.61     2657.57    468.28 o 
  -5   3  35        7.30       57.33     93.24 o 
  -3   3  35       13.34      143.88    263.32 o 
  -1   3  35      248.35      374.98    278.68 o 
 -14   4  35     1622.78     1447.07    272.46 o 
 -12   4  35      255.05       78.52    127.97 o 
 -10   4  35     1532.35     1221.45    357.95 o 
  -8   4  35     2967.45     3183.71    283.45 o 
  -6   4  35       23.68       30.98    107.35 o 
  -4   4  35     9553.94     9912.94    430.41 o 
  -2   4  35     5941.85     5652.70    658.04 o 
 -11   5  35     2238.35      957.96    914.00 o 
  -9   5  35    14748.65    16251.19    554.96 o 
  -7   5  35     1663.06     1763.82    333.10 o 
  -5   5  35     5108.10     4733.55    541.53 o 
  -3   5  35    13874.78    14691.83    528.44 o 
 -10   6  35     2139.08     2139.68    264.39 o 
  -8   6  35    12262.69    12795.90    501.60 o 
  -6   6  35      175.00      -38.32    137.40 o 
 -14   0  36      657.22       58.84    271.16 o 
 -12   0  36     5810.37     4874.52    551.15 o 
 -10   0  36    14741.63    14074.37    826.72 o 
  -8   0  36      844.95      269.08    493.29 o 
  -6   0  36     4410.99     4859.32    609.50 o 
  -2   0  36      540.13      703.68    230.71 o 
 -13   1  36      411.78      438.93    472.45 o 
 -11   1  36     4996.04     4306.51    366.13 o 
  -9   1  36    10597.06    10120.58    496.61 o 
  -7   1  36       42.30      186.48    108.71 o 
  -3   1  36     5038.50     5115.25    532.27 o 
 -12   2  36     2574.44     2666.84    402.57 o 
 -10   2  36    13179.03    14049.95    619.30 o 
  -8   2  36     6311.98     6211.02    601.41 o 
 -13   3  36      583.64      518.74    281.95 o 
 -11   3  36     8629.19     8205.95    461.44 o 
  -9   3  36     8413.30     9019.17    502.08 o 
  -7   3  36       93.76      -11.50    145.22 o 
  -3   3  36     3290.84     3730.05    570.76 o 
 -12   4  36      155.48      318.04    199.49 o 
 -10   4  36     2888.64     3019.05    482.01 o 
  -8   4  36      853.32      139.76    238.89 o 
  -6   4  36     4111.52     4006.44    313.33 o 
  -9   5  36     6182.94     6328.37    622.49 o 
  -7   5  36      139.92      286.58    201.63 o 
 -11   1  37       20.68     -152.04    152.41 o 
  -9   1  37     1308.82     1231.66    242.72 o 
  -7   1  37     1240.56     1749.91    320.69 o 
  -5   1  37     1740.47      330.80    656.54 o 
 -10   2  37     1951.74     1954.98    281.34 o 
  -8   2  37      225.27      337.85    147.89 o 
  -6   2  37      164.13      120.11    113.95 o 
  -9   3  37     1478.31      487.78    318.97 o 
  -7   3  37      377.46       72.73    207.54 o 
                                                 
